# Supplementary material for: Epigenetic targeting of neuropilin-1 prevents bypass signaling in drug-resistant breast cancer
Source: Oncogene. 2020 Oct 30;40(2):322–33. doi: 10.1038/s41388-020-01530-6 (PMC7808937; doi:10.1038/s41388-020-01530-6)
Supplement: Supplementary file 1 — Supplemental Table 1 [file 41388_2020_1530_MOESM1_ESM.xlsx]

## Sheet: Raw Data
			Parental - No Drug	Parental - Lapatinib	LapR1 - No Drug	LapR1 - Lapatinib	LapR4 - No Drug	LapR4 - Lapatinib
Positive	POS_A	ERCC_00117.1	22598	21628	9204	18744	19343	19234
Positive	POS_B	ERCC_00112.1	7371	7021	2914	6148	6335	6164
Positive	POS_C	ERCC_00002.1	1975	1916	795	1703	1673	1664
Positive	POS_D	ERCC_00092.1	484	485	182	404	413	422
Positive	POS_E	ERCC_00035.1	91	93	34	76	95	83
Positive	POS_F	ERCC_00034.1	31	50	22	34	33	34
Negative	NEG_A	ERCC_00096.1	8	8	8	15	8	6
Negative	NEG_B	ERCC_00041.1	15	11	7	12	12	9
Negative	NEG_C	ERCC_00019.1	19	20	11	21	17	20
Negative	NEG_D	ERCC_00076.1	9	4	3	19	6	11
Negative	NEG_E	ERCC_00098.1	14	4	5	17	14	11
Negative	NEG_F	ERCC_00126.1	14	13	5	9	10	7
Negative	NEG_G	ERCC_00144.1	3	8	1	2	6	8
Negative	NEG_H	ERCC_00154.1	8	12	7	11	12	14
Housekeeping	AGK	NM_018238.3	347	325	170	321	293	306
Housekeeping	AMMECR1L	NM_001199140.1	112	298	131	330	357	402
Housekeeping	CC2D1B	NM_032449.2	20	28	12	27	21	24
Housekeeping	CNOT10	NM_001256741.1	316	312	209	393	338	363
Housekeeping	CNOT4	NM_001190848.1	152	252	118	235	233	233
Housekeeping	COG7	NM_153603.3	231	222	60	134	221	233
Housekeeping	DDX50	NM_024045.1	486	423	296	623	536	603
Housekeeping	DHX16	NM_001164239.1	222	144	130	232	179	194
Housekeeping	DNAJC14	NM_032364.5	96	121	71	152	152	146
Housekeeping	EDC3	NM_001142443.1	475	823	201	392	427	424
Housekeeping	EIF2B4	NM_172195.3	305	181	242	498	477	575
Housekeeping	ERCC3	NM_000122.1	174	213	109	207	210	226
Housekeeping	FCF1	NM_015962.4	962	1042	429	881	883	1050
Housekeeping	GPATCH3	NM_022078.2	53	93	27	45	72	59
Housekeeping	HDAC3	NM_003883.2	439	343	173	338	353	368
Housekeeping	MRPS5	NM_031902.3	638	379	373	754	630	771
Housekeeping	MTMR14	NM_022485.3	195	275	176	339	234	237
Housekeeping	NOL7	NM_016167.3	1839	1247	954	1617	1406	1838
Housekeeping	NUBP1	NM_001278506.1	224	182	83	163	251	225
Housekeeping	PRPF38A	NM_032864.3	1137	842	438	855	808	793
Housekeeping	SAP130	NM_024545.3	314	447	315	649	528	449
Housekeeping	SF3A3	NM_006802.2	811	722	395	728	627	713
Housekeeping	TLK2	NM_006852.2	403	549	294	622	583	631
Housekeeping	TMUB2	NM_024107.2	133	346	73	185	170	151
Housekeeping	TRIM39	NM_021253.3	71	99	53	97	70	90
Housekeeping	USP39	NM_001256725.1	518	430	347	707	639	768
Housekeeping	ZC3H14	NM_001160103.1	355	506	262	636	665	666
Housekeeping	ZKSCAN5	NM_014569.3	24	38	24	65	58	53
Housekeeping	ZNF143	NM_003442.5	167	157	117	205	240	242
Housekeeping	ZNF346	NM_012279.2	70	55	26	76	41	47
Endogenous	AAMP	NM_001087.3	578	616	440	829	781	900
Endogenous	ABI3BP	NM_015429.3	21	63	33	151	30	32
Endogenous	ACHE	NM_000665.3	7	15	8	12	13	17
Endogenous	ACTG2	NM_001615.3	11	32	32	91	155	60
Endogenous	ACVR1	NM_001105.2	157	502	358	697	790	762
Endogenous	ACVR1C	NM_145259.2	18	12	8	21	9	12
Endogenous	ACVRL1	NM_000020.1	7	10	6	17	14	10
Endogenous	ADAM15	NM_207195.1	1252	835	541	1034	1514	1689
Endogenous	ADAM17	NM_003183.4	442	595	246	426	438	441
Endogenous	ADAM28	NM_014265.4	25	62	7	24	10	8
Endogenous	ADAM8	NM_001109.4	15	26	19	24	14	18
Endogenous	ADAM9	NM_001005845.1	2016	3068	667	1348	1394	1490
Endogenous	ADAMTS1	NM_006988.3	68	306	62	261	519	873
Endogenous	ADAMTS12	NM_030955.2	13	13	49	79	76	58
Endogenous	ADAMTS8	NM_007037.4	7	8	1	7	10	12
Endogenous	ADAP1	NM_006869.2	113	126	12	24	19	19
Endogenous	ADD1	NM_001119.4	659	775	586	1182	1281	1343
Endogenous	ADM2	NM_001253845.1	10	89	18	78	75	93
Endogenous	ADRA2B	NM_000682.4	16	21	10	18	12	18
Endogenous	AEBP1	NM_001129.3	3	9	2	8	3	5
Endogenous	AGGF1	NM_018046.3	118	196	72	147	160	118
Endogenous	AGR2	NM_006408.3	135	96	18	21	32	15
Endogenous	AGRN	NM_198576.2	691	1570	245	612	600	782
Endogenous	AGT	NM_000029.3	11	12	6	16	29	17
Endogenous	AHNAK	NM_001620.2	1632	1150	540	1595	1395	1963
Endogenous	AKAP12	NM_005100.3	144	2504	743	1481	1407	2805
Endogenous	AKAP2	NM_001004065.4	365	1060	613	1422	2000	3486
Endogenous	AKT1	NM_005163.2	1827	2198	1802	3565	3794	4299
Endogenous	AKT2	NM_001626.2	722	649	535	1055	1086	1106
Endogenous	AKT3	NM_005465.4	112	216	435	949	1065	1133
Endogenous	ALB	NM_000477.5	8	15	4	5	16	7
Endogenous	ALDOA	NM_184041.2	11611	5779	3327	5857	10370	9902
Endogenous	ALOX5	NM_000698.2	8	6	5	3	4	10
Endogenous	AMH	NM_000479.3	12	20	18	16	15	17
Endogenous	ANG	NM_001145.4	26	19	15	48	37	30
Endogenous	ANGPT1	NM_001146.3	10	6	160	367	162	85
Endogenous	ANGPT2	NM_001147.2	6	5	4	13	9	11
Endogenous	ANGPTL2	NM_012098.2	14	22	12	16	71	53
Endogenous	ANGPTL4	NR_104213.1	12	19	15	7	100	1051
Endogenous	ANPEP	NM_001150.1	26	15	10	15	24	27
Endogenous	ANXA2P2	NR_003573.1	14894	14296	8697	19595	19176	22247
Endogenous	AP1M2	NM_005498.4	572	450	6	8	11	9
Endogenous	APC	NM_000038.3	85	106	68	125	155	142
Endogenous	APOD	NM_001647.3	3	9	6	3	5	13
Endogenous	APOE	NM_000041.2	21	250	354	973	1832	1243
Endogenous	APOH	NM_000042.2	8	5	1	10	1	1
Endogenous	AQP1	NM_198098.1	12	11	5	10	11	12
Endogenous	ARAP2	NM_015230.2	157	415	67	139	151	164
Endogenous	AREG	NM_001657.2	781	1429	153	122	179	181
Endogenous	ARHGAP32	NM_001142685.1	176	283	58	118	76	69
Endogenous	ARHGDIB	NM_001175.4	623	1073	85	126	58	35
Endogenous	ASPN	NM_017680.3	10	11	5	11	8	5
Endogenous	ATPIF1	NM_178190.2	3605	2898	1273	2533	2747	2442
Endogenous	B3GNT3	NM_014256.3	322	372	24	57	34	37
Endogenous	BAD	NM_004322.3	98	88	76	130	137	136
Endogenous	BAG2	NM_004282.3	667	339	620	1012	1064	1074
Endogenous	BAI1	NM_001702.1	20	17	7	14	18	2
Endogenous	BAI3	NM_001704.1	10	5	2	12	11	9
Endogenous	BCAS1	NM_003657.2	11	60	3	9	14	8
Endogenous	BGN	NM_001711.3	24	54	23	48	49	47
Endogenous	BICC1	NM_001080512.1	73	143	106	321	300	304
Endogenous	BMP4	NM_001202.3	49	51	40	82	85	36
Endogenous	BMP5	NM_021073.2	8	8	7	9	5	4
Endogenous	BMP7	NM_001719.2	13	7	6	8	6	8
Endogenous	BMPER	NM_133468.4	9	15	9	10	16	19
Endogenous	BMPR1A	NM_004329.2	413	513	317	687	957	802
Endogenous	BMPR1B	NM_001203.1	52	106	5	18	8	18
Endogenous	BMPR2	NM_001204.5	97	327	132	421	392	371
Endogenous	BNC2	NM_017637.5	3	3	9	17	16	12
Endogenous	BRMS1	NM_015399.3	876	673	375	658	679	780
Endogenous	BTG1	NM_001731.2	479	643	179	405	319	450
Endogenous	C1S	NM_001734.2	88	387	137	343	104	51
Endogenous	C3	NM_000064.2	1153	2625	707	1842	115	56
Endogenous	C3AR1	NM_004054.2	12	18	24	28	17	19
Endogenous	CADM1	NM_014333.3	28	38	782	2109	991	694
Endogenous	CALCRL	NM_005795.3	10	18	26	55	39	14
Endogenous	CALD1	NM_004342.6	474	3037	700	1823	4929	3069
Endogenous	CAMK2A	NM_171825.1	7	6	6	15	7	6
Endogenous	CAMK2B	NM_001220.3	6	7	8	13	28	31
Endogenous	CAMK2D	NM_172127.1	88	167	158	295	735	893
Endogenous	CAMP	NM_004345.3	5	18	4	11	10	8
Endogenous	CASP8	NM_001228.4	115	181	83	159	185	220
Endogenous	CAV1	NM_001753.3	5963	5150	663	1546	2358	2583
Endogenous	CBLC	NM_012116.3	109	104	6	10	10	10
Endogenous	CCBE1	NM_133459.3	196	268	335	834	458	702
Endogenous	CCDC80	NM_199511.1	204	872	443	1311	1770	1425
Endogenous	CCL11	NM_002986.2	13	8	5	13	9	7
Endogenous	CCL21	NM_002989.2	16	10	8	13	14	10
Endogenous	CCL5	NM_002985.2	26	171	43	94	21	19
Endogenous	CCL7	NM_006273.2	4	6	1	2	4	2
Endogenous	CCL8	NM_005623.2	10	7	3	12	9	16
Endogenous	CCR2	NM_001123041.2	9	9	3	4	9	15
Endogenous	CCR3	NM_001837.2	3	8	1	8	12	7
Endogenous	CD163	NM_004244.4	15	10	6	14	10	14
Endogenous	CD24	NM_013230.2	5286	25004	1598	5534	11128	8137
Endogenous	CD2AP	NM_012120.2	605	888	271	587	613	679
Endogenous	CD34	NM_001773.2	13	13	11	28	22	19
Endogenous	CD36	NM_000072.3	18	25	8	18	23	29
Endogenous	CD44	NM_001001392.1	2653	2259	2772	4495	6317	13414
Endogenous	CD46	NM_172350.1	1259	1525	806	1721	2155	2043
Endogenous	CD82	NM_002231.3	433	502	145	231	329	303
Endogenous	CDC42	NM_001039802.1	3437	3053	1462	2855	3227	3680
Endogenous	CDH1	NM_004360.2	2217	5684	8	14	9	17
Endogenous	CDH11	NM_001797.2	8	10	253	677	1507	1879
Endogenous	CDH13	NM_001220488.1	104	151	35	56	56	104
Endogenous	CDH2	NM_001792.3	121	741	697	1913	1916	2350
Endogenous	CDK14	NM_012395.2	41	275	120	242	278	320
Endogenous	CDKN1A	NM_000389.2	788	2404	243	760	1082	938
Endogenous	CDKN2A	NM_000077.3	190	823	130	320	186	152
Endogenous	CDS1	NM_001263.3	514	804	37	93	107	114
Endogenous	CEACAM1	NM_001712.3	8	24	14	12	21	10
Endogenous	CEACAM5	NM_004363.2	14	59	6	9	12	19
Endogenous	CEACAM6	NM_002483.4	28	133	3	15	17	8
Endogenous	CEP170	NM_001042404.1	231	304	322	726	836	1456
Endogenous	CEP295	NM_033395.1	182	179	142	299	240	204
Endogenous	CFP	NM_002621.2	4	5	2	10	5	13
Endogenous	CGN	NM_020770.2	80	169	6	22	12	8
Endogenous	CHAD	NM_001267.2	11	12	8	7	11	13
Endogenous	CHD4	NM_001273.2	1063	1231	665	1413	931	860
Endogenous	CHI3L1	NM_001276.2	8	50	6	9	11	5
Endogenous	CHP1	XM_005254140.1	85	109	61	120	148	143
Endogenous	CHP2	NM_022097.3	3	9	7	4	3	3
Endogenous	CHRDL1	NM_001143981.1	12	8	117	265	258	191
Endogenous	CHRNA7	NR_046324.1	15	26	11	19	16	13
Endogenous	CIB1	NM_001277764.1	980	851	563	950	1085	1317
Endogenous	CKMT1A	NM_001015001.1	215	233	21	30	22	30
Endogenous	CLDN1	NM_021101.3	407	2783	77	212	98	67
Endogenous	CLDN3	NM_001306.3	20	16	11	20	17	15
Endogenous	CLDN4	NM_001305.3	332	636	12	22	124	211
Endogenous	CLDN7	NM_001307.3	213	674	30	45	38	27
Endogenous	CLEC2B	NM_005127.2	48	85	48	88	59	22
Endogenous	CLEC3B	NM_003278.2	10	17	6	13	8	10
Endogenous	CLIC4	NM_013943.2	2201	4347	2249	5340	6238	6634
Endogenous	CLU	NM_203339.2	99	224	373	857	1120	1095
Endogenous	CMA1	NM_001836.2	11	19	9	7	8	15
Endogenous	CNN1	NM_001299.4	1	14	8	14	11	14
Endogenous	COL18A1	NM_030582.3	41	197	185	501	580	524
Endogenous	COL1A1	NM_000088.3	53	249	338	809	351	180
Endogenous	COL1A2	NM_000089.3	13	31	7	25	26	20
Endogenous	COL3A1	NM_000090.3	24	26	2261	9622	2457	1265
Endogenous	COL4A1	NM_001845.4	149	1702	554	1354	1544	1980
Endogenous	COL4A2	NM_001846.2	210	1337	407	1117	1066	1233
Endogenous	COL4A6	NM_001847.2	36	67	4	19	16	16
Endogenous	COL5A1	NM_000093.3	4	43	1743	4706	2333	2845
Endogenous	COL5A2	NM_000393.3	27	114	1703	4514	4200	2846
Endogenous	COL6A1	NM_001848.2	3	16	477	940	1024	1373
Endogenous	COL6A2	NM_001849.2	6	15	471	1118	990	1241
Endogenous	COL6A3	NM_004369.3	13	8	7	12	23	69
Endogenous	COL7A1	NM_000094.2	156	1165	870	2395	1029	1720
Endogenous	COMP	NM_000095.2	9	13	9	4	15	18
Endogenous	CREBBP	NM_001079846.1	251	421	106	267	410	431
Endogenous	CRIP2	NM_001270837.1	602	659	187	597	720	778
Endogenous	CRISPLD2	NM_031476.3	10	25	94	429	214	83
Endogenous	CSF2RB	NM_000395.2	8	8	6	12	11	10
Endogenous	CSPG4	NM_001897.4	17	37	49	186	149	157
Endogenous	CST7	NM_003650.3	1	4	3	3	10	10
Endogenous	CTNNB1	NM_001098210.1	3550	4832	2494	5216	5002	5469
Endogenous	CTNND1	NM_001331.2	1093	1226	209	538	758	591
Endogenous	CTSG	NM_001911.2	2	4	2	3	3	5
Endogenous	CTSH	NM_148979.2	511	4956	142	265	139	85
Endogenous	CTSK	NM_000396.2	22	37	90	165	53	50
Endogenous	CTSL	NM_001912.4	460	857	803	1257	1604	2174
Endogenous	CUL1	NM_003592.2	743	862	668	1171	1037	1163
Endogenous	CX3CL1	NM_002996.3	67	267	44	44	117	82
Endogenous	CXADR	NM_001338.3	11	14	24	54	20	14
Endogenous	CXCL10	NM_001565.1	19	191	27	15	10	8
Endogenous	CXCL11	NM_005409.3	19	127	12	23	22	10
Endogenous	CXCL12	NM_199168.3	5	11	2	8	15	16
Endogenous	CXCL13	NM_006419.2	15	12	6	5	12	13
Endogenous	CXCL17	NM_198477.1	14	27	5	9	11	11
Endogenous	CXCL8	NM_000584.2	1205	1111	9536	15308	385	1266
Endogenous	CXCR2	NM_001168298.1	21	25	5	19	10	17
Endogenous	CXCR3	NM_001504.1	23	25	18	50	32	36
Endogenous	CXCR4	NM_003467.2	7	21	10	14	11	10
Endogenous	CYB561	NM_001915.3	531	380	217	381	392	526
Endogenous	CYBB	NM_000397.3	7	8	1	7	5	6
Endogenous	CYP1B1	NM_000104.3	121	973	261	816	1700	480
Endogenous	DAG1	NM_001165928.2	399	580	129	352	308	312
Endogenous	DCC	NM_005215.1	11	6	7	9	11	6
Endogenous	DCN	NM_001920.3	8	6	29	91	31	14
Endogenous	DDR2	NM_006182.2	11	9	12	38	39	17
Endogenous	DENND5A	NM_015213.2	56	93	181	417	523	488
Endogenous	DENR	NM_003677.3	1571	1357	940	1687	1803	2293
Endogenous	DESI1	NM_015704.2	419	488	157	432	623	795
Endogenous	DICER1	NM_177438.2	306	484	150	332	323	434
Endogenous	DLC1	NM_006094.3	22	70	82	192	174	278
Endogenous	DLG1	NM_001098424.1	673	857	325	717	894	825
Endogenous	DLL4	NM_019074.2	6	20	3	10	7	8
Endogenous	DPT	NM_001937.3	11	22	7	16	15	13
Endogenous	DPYSL3	NM_001387.2	19	44	151	342	108	106
Endogenous	DSC2	NM_024422.3	2142	2103	45	153	84	87
Endogenous	DST	NM_001723.4	206	981	100	299	346	397
Endogenous	ECM1	NM_004425.3	22	87	230	590	991	889
Endogenous	ECM2	NM_001393.2	16	19	12	18	13	22
Endogenous	ECSCR	NM_001077693.3	3	6	1	11	9	8
Endogenous	EDN1	NM_001955.2	32	708	59	259	259	133
Endogenous	EGF	NM_001963.4	6	17	19	29	40	22
Endogenous	EGFL7	NM_016215.3	27	32	35	64	116	82
Endogenous	EGFR	NM_201282.1	917	1639	320	577	505	868
Endogenous	EGLN2	NM_053046.3	368	507	381	699	524	654
Endogenous	EGLN3	NM_022073.3	388	267	44	62	67	30
Endogenous	EIF2AK3	NM_004836.5	88	204	64	143	181	159
Endogenous	EIF4E2	NM_004846.3	937	725	582	1122	1061	1151
Endogenous	EIF4EBP1	NM_004095.3	1114	951	716	1388	1368	1888
Endogenous	ELF3	NM_001114309.1	2823	1063	29	122	31	12
Endogenous	ELK3	NM_005230.2	86	84	71	128	137	264
Endogenous	EMCN	NM_016242.3	10	7	5	5	7	6
Endogenous	EMILIN1	XM_006711928.1	6	7	3	9	3	5
Endogenous	EMILIN3	NM_052846.1	7	9	6	7	6	6
Endogenous	EMP3	NM_001425.2	85	221	800	1547	2175	2847
Endogenous	ENO1	NM_001428.2	11148	3416	5047	7717	7611	9188
Endogenous	ENO2	NM_001975.2	452	541	253	603	433	507
Endogenous	ENO3	NM_001976.4	15	30	6	15	25	26
Endogenous	ENPEP	NM_001977.3	5	6	8	10	9	5
Endogenous	ENPP2	NM_001040092.2	5	12	125	215	155	128
Endogenous	EP300	NM_001429.2	229	423	180	532	449	439
Endogenous	EPAS1	NM_001430.3	227	264	262	478	522	656
Endogenous	EPCAM	NM_002354.1	1202	1022	11	17	21	15
Endogenous	EPHA1	NM_005232.3	229	155	8	12	24	20
Endogenous	EPHA2	NM_004431.2	613	1554	694	1126	1039	1304
Endogenous	EPHB1	NM_004441.3	7	11	4	13	10	17
Endogenous	EPHB3	NM_004443.3	152	164	41	93	81	49
Endogenous	EPHB4	NM_004444.4	309	464	71	163	150	191
Endogenous	EPN3	NM_017957.2	271	107	22	35	28	37
Endogenous	EPS8L1	NM_017729.3	63	180	8	17	21	24
Endogenous	ERBB2	NM_001005862.1	2920	1708	6164	9479	3193	4707
Endogenous	ERBB2IP	NM_018695.2	1359	2869	1672	5224	3819	3778
Endogenous	ERBB3	NM_001005915.1	133	256	18	47	34	32
Endogenous	EREG	NM_001432.2	84	113	48	29	23	31
Endogenous	ERMP1	NM_024896.2	639	748	172	280	162	145
Endogenous	ESRP1	NM_001034915.2	881	1106	5	13	12	10
Endogenous	ETV4	NM_001079675.1	64	68	49	50	27	37
Endogenous	EVI2A	NM_014210.3	7	12	45	93	196	104
Endogenous	EVPL	NM_001988.2	62	79	31	53	30	25
Endogenous	F11R	NM_144503.1	821	1184	78	173	143	107
Endogenous	F3	NM_001993.3	1496	15902	525	1189	2653	3925
Endogenous	FAM174B	NM_207446.2	8	10	5	6	9	6
Endogenous	FAP	NM_004460.2	56	702	50	187	561	501
Endogenous	FASLG	NM_000639.1	14	13	3	6	8	7
Endogenous	FBLN1	NM_006487.2	242	736	268	775	2123	1858
Endogenous	FBLN5	NM_006329.3	10	23	30	51	51	28
Endogenous	FBN1	NM_000138.3	9	19	124	463	921	834
Endogenous	FBN2	NM_001999.3	136	71	297	691	106	98
Endogenous	FBP1	NM_000507.3	44	42	9	14	17	8
Endogenous	FERMT2	NM_001135000.1	190	606	543	1255	1626	1262
Endogenous	FGF18	NM_003862.1	6	11	6	9	8	12
Endogenous	FGF2	NM_002006.4	171	1221	658	1825	2466	3188
Endogenous	FGF9	NM_002010.2	15	10	6	17	14	11
Endogenous	FGFR1	NM_015850.2	12	36	363	746	1089	1328
Endogenous	FGFR2	NM_000141.4	64	165	11	35	16	16
Endogenous	FGFR3	NM_022965.2	970	654	62	179	195	143
Endogenous	FGFR4	NM_002011.3	21	18	37	81	40	40
Endogenous	FGL2	NM_006682.2	8	6	1	9	4	8
Endogenous	FHL1	NM_001449.4	12	8	258	562	170	141
Endogenous	FIGF	NM_004469.2	4	9	8	12	12	14
Endogenous	FLI1	NM_001167681.2	28	29	30	40	24	17
Endogenous	FLT1	NM_002019.4	10	9	13	26	15	10
Endogenous	FLT4	NM_002020.1	4	8	6	14	15	12
Endogenous	FMOD	NM_002023.3	3	5	5	5	9	12
Endogenous	FN1	NM_212482.1	390	7857	4802	16058	14088	14400
Endogenous	FOXC2	NM_005251.2	13	17	37	60	24	41
Endogenous	FOXO4	NM_005938.2	74	119	50	92	73	64
Endogenous	FRAS1	NM_001166133.1	48	96	33	50	184	138
Endogenous	FREM1	NM_001177704.1	5	10	6	16	11	10
Endogenous	FREM2	NM_207361.4	14	63	6	15	12	2
Endogenous	FST	NM_006350.2	897	1106	33	117	119	100
Endogenous	FSTL1	NM_007085.4	422	1227	1408	4299	6396	5349
Endogenous	FUT3	NM_000149.3	134	252	7	11	14	13
Endogenous	FXYD6	NM_001164831.1	24	46	109	345	184	138
Endogenous	GALNT7	NM_017423.2	535	525	174	292	263	362
Endogenous	GATA4	NM_002052.3	10	9	3	5	6	4
Endogenous	GDF15	NM_004864.2	91	241	71	111	286	255
Endogenous	GDF5	NM_000557.2	7	10	11	14	11	5
Endogenous	GDF6	NM_001001557.2	4	1	2	5	6	3
Endogenous	GIMAP4	NM_018326.2	18	16	6	17	23	15
Endogenous	GIMAP6	NR_024115.1	8	19	7	33	24	21
Endogenous	GJA5	NM_005266.5	20	15	7	17	17	17
Endogenous	GLYR1	NM_032569.3	774	702	196	409	829	981
Endogenous	GPI	NM_000175.2	2520	781	849	1393	1906	1965
Endogenous	GPR124	NM_032777.9	9	20	11	23	13	15
Endogenous	GPR56	NM_005682.4	1053	4322	295	507	665	1260
Endogenous	GPX1	NM_000581.2	742	709	785	1712	1353	1254
Endogenous	GREM1	NM_013372.5	6	5	38	115	164	101
Endogenous	GRHL2	NM_024915.3	250	304	6	8	3	7
Endogenous	GSN	NM_000177.4	1239	4582	364	907	2095	2300
Endogenous	GTF2I	NM_033001.2	1873	1771	846	1824	1732	1757
Endogenous	GZMK	NM_002104.2	7	10	6	6	9	10
Endogenous	HAPLN1	NM_001884.3	11	5	4	15	6	6
Endogenous	HAS1	NM_001523.2	12	11	7	5	9	8
Endogenous	HDAC5	NM_005474.4	154	277	74	185	129	120
Endogenous	HDHD3	NM_031219.2	294	450	81	159	231	210
Endogenous	HEG1	NM_020733.1	201	1531	753	2049	1128	711
Endogenous	HGF	NM_000601.4	13	14	5	15	16	18
Endogenous	HIF1A	NM_001530.2	3141	3849	2894	4860	6669	8605
Endogenous	HIPK1	NM_152696.3	294	367	252	508	451	458
Endogenous	HIPK2	NM_022740.4	126	130	186	444	417	673
Endogenous	HK2	NM_000189.4	358	424	99	141	322	341
Endogenous	HK3	NM_002115.1	5	4	4	9	5	9
Endogenous	HKDC1	NM_025130.3	30	80	21	35	48	53
Endogenous	HLA-DPB1	NM_002121.4	6	12	265	474	456	395
Endogenous	HMOX1	NM_002133.2	39	76	151	375	393	710
Endogenous	HOXA5	NM_019102.2	94	88	43	96	141	124
Endogenous	HOXA7	NM_006896.3	27	12	13	19	17	13
Endogenous	HOXB13	NM_006361.5	3	6	2	8	7	2
Endogenous	HOXB3	NM_002146.4	97	105	169	305	65	85
Endogenous	HPSE	NM_006665.3	136	236	120	275	110	79
Endogenous	HRAS	NM_005343.2	530	337	239	404	539	616
Endogenous	HSD17B12	NM_016142.2	1338	858	963	1620	2495	2845
Endogenous	HSP90B1	NM_003299.1	1988	1507	1554	2835	2295	2701
Endogenous	HSPB1	NM_001540.3	1094	2717	277	518	1375	968
Endogenous	HSPG2	NM_005529.5	193	1160	74	294	410	332
Endogenous	HUNK	NM_014586.1	10	5	6	12	15	11
Endogenous	IBSP	NM_004967.3	6	9	2	5	2	6
Endogenous	ICAM1	NM_000201.2	185	666	338	619	152	76
Endogenous	ID1	NM_002165.2	14044	4716	3038	4586	5617	5433
Endogenous	ID2	NM_002166.4	790	391	199	455	622	420
Endogenous	ID4	NM_001546.2	9	10	6	7	11	7
Endogenous	IFNG	NM_000619.2	10	16	9	16	16	25
Endogenous	IGF1	NM_000618.3	12	14	7	11	9	7
Endogenous	IGFBP4	NM_001552.2	261	497	474	1005	617	751
Endogenous	IGFBP7	NM_001553.1	29	184	1768	6022	8557	6575
Endogenous	IL10RA	NM_001558.2	7	10	11	30	27	16
Endogenous	IL11	NM_000641.2	13	78	1505	1329	243	595
Endogenous	IL13RA2	NM_000640.2	8	15	6	15	22	15
Endogenous	IL15	NM_172174.1	14	30	18	64	57	47
Endogenous	IL18	NM_001562.2	617	1304	40	95	102	103
Endogenous	IL1A	NM_000575.3	396	1060	59	113	54	31
Endogenous	IL1B	NM_000576.2	211	254	68	82	48	41
Endogenous	IL1RL1	NM_016232.4	8	8	6	8	12	10
Endogenous	IL1RN	NM_000577.3	45	47	10	20	12	27
Endogenous	IL6	NM_000600.1	20	501	1684	2987	95	102
Endogenous	ILK	NM_004517.2	421	690	464	1185	1816	1641
Endogenous	INHBA	NM_002192.2	30	674	64	312	78	61
Endogenous	INHBE	NM_031479.3	20	40	14	44	15	15
Endogenous	IRF6	NM_006147.2	2029	2855	57	105	130	118
Endogenous	ISL1	NM_002202.2	35	38	8	12	7	13
Endogenous	ISLR	NM_005545.3	13	15	8	12	9	20
Endogenous	ITGA1	NM_181501.1	82	414	248	623	362	263
Endogenous	ITGA11	NM_012211.3	9	10	38	48	383	303
Endogenous	ITGA2	NM_002203.2	354	1827	56	52	83	361
Endogenous	ITGA3	NM_002204.2	1322	3397	1989	3680	2119	2816
Endogenous	ITGA5	NM_002205.2	565	1553	1241	1988	3060	3793
Endogenous	ITGA6	NM_000210.1	3257	3704	304	611	849	2157
Endogenous	ITGA7	NM_002206.1	8	5	14	23	20	13
Endogenous	ITGA8	NM_003638.1	5	6	1	3	2	1
Endogenous	ITGA9	NM_002207.2	9	13	5	5	8	10
Endogenous	ITGAM	NM_000632.3	6	4	7	9	15	9
Endogenous	ITGB1	NM_033666.2	1607	3637	2950	7924	10003	10290
Endogenous	ITGB1BP1	NM_004763.3	187	162	63	143	146	206
Endogenous	ITGB2	NM_001127491.1	9	5	4	5	7	5
Endogenous	ITGB3	NM_000212.2	4	14	44	122	48	67
Endogenous	ITGB4	NM_001005731.1	1172	5068	80	323	278	322
Endogenous	ITGB6	NM_000888.3	212	1821	6	10	14	5
Endogenous	ITGB7	NM_000889.1	22	21	9	18	14	16
Endogenous	ITGB8	NM_002214.2	531	1057	84	196	139	133
Endogenous	ITM2A	NM_004867.4	6	2	4	5	8	5
Endogenous	JAG1	NM_000214.2	735	1448	552	506	667	633
Endogenous	JAM2	NM_001270407.1	8	8	8	29	11	12
Endogenous	JAM3	NM_032801.3	13	5	64	98	14	14
Endogenous	JUN	NM_002228.3	99	514	251	609	881	1215
Endogenous	KCNJ8	NM_004982.2	5	11	18	27	18	22
Endogenous	KDM1A	NM_015013.3	1458	2201	550	1078	884	1010
Endogenous	KDR	NM_002253.2	25	20	11	15	21	19
Endogenous	KIAA1462	NM_020848.2	10	16	15	30	35	41
Endogenous	KISS1	NM_002256.3	15	17	6	9	9	11
Endogenous	KLK3	NM_001030049.1	11	11	4	8	9	6
Endogenous	KRAS	NM_004985.3	492	494	292	541	264	291
Endogenous	KRIT1	NM_004912.3	254	285	102	231	279	275
Endogenous	KRT1	NM_006121.2	301	223	8	16	5	14
Endogenous	KRT14	NM_000526.4	19841	8088	16	10	41	20
Endogenous	KRT19	NM_002276.4	17	8	6	18	11	6
Endogenous	KRT7	NM_005556.3	4870	11915	1858	4279	2871	4033
Endogenous	LAD1	NM_005558.3	546	317	6	9	7	11
Endogenous	LAMA1	NM_005559.2	50	120	63	122	186	171
Endogenous	LAMA3	NM_000227.3	351	2493	20	64	84	76
Endogenous	LAMA4	NM_001105209.1	18	15	25	71	109	79
Endogenous	LAMA5	NM_005560.3	275	746	50	156	76	118
Endogenous	LAMB3	NM_000228.2	1039	4760	510	644	566	1226
Endogenous	LAMC1	NM_002293.3	396	626	769	1628	1600	1856
Endogenous	LAMC2	NM_005562.2	1351	8583	88	235	260	607
Endogenous	LDHA	NM_001165414.1	35780	10506	10563	13996	23049	25698
Endogenous	LEFTY1	NM_020997.2	13	16	6	8	13	8
Endogenous	LGALS1	NM_002305.3	4971	1773	9930	21269	24464	26971
Endogenous	LHFP	NM_005780.2	57	175	97	254	332	222
Endogenous	LIFR	NM_002310.3	28	23	70	121	173	180
Endogenous	LLGL2	NM_001015002.1	243	392	11	36	69	50
Endogenous	LOX	NM_002317.4	83	111	140	347	859	1571
Endogenous	LOXL2	NM_002318.2	17	50	93	202	184	161
Endogenous	LRG1	NM_052972.2	18	13	2	8	4	5
Endogenous	LTBP4	NM_003573.2	22	44	59	116	124	188
Endogenous	LUM	NM_002345.3	17	57	1229	4259	8176	4848
Endogenous	LY96	NM_015364.2	17	16	21	28	38	30
Endogenous	MAF	NM_005360.4	104	107	5	16	35	28
Endogenous	MAP2K1	NM_002755.2	852	775	448	824	795	970
Endogenous	MAP2K2	NM_030662.3	1237	1065	923	1712	1766	1884
Endogenous	MAP2K4	NM_003010.2	194	147	96	179	212	237
Endogenous	MAP3K7	NM_145333.1	508	664	352	788	713	788
Endogenous	MAPK1	NM_138957.2	876	1008	500	1075	1270	1269
Endogenous	MAPK3	NM_001040056.1	539	456	32	92	651	632
Endogenous	MAPKAPK3	NM_004635.3	167	161	163	237	394	590
Endogenous	MCAM	NM_006500.2	57	541	403	840	576	553
Endogenous	MED1	NM_004774.3	595	755	335	608	456	466
Endogenous	MED23	NM_004830.2	169	356	128	292	273	222
Endogenous	MEG3	NR_002766.2	10	14	12	36	16	23
Endogenous	MEOX2	NM_005924.4	6	7	1	3	11	13
Endogenous	MET	NM_001127500.1	475	1840	214	467	694	863
Endogenous	MFAP4	NM_002404.1	7	10	2	11	13	4
Endogenous	MGAT5	NM_002410.4	226	283	227	441	310	349
Endogenous	MGP	NM_000900.2	15	103	12	24	19	22
Endogenous	MISP	NM_173481.2	385	948	52	136	115	116
Endogenous	MMP1	NM_002421.2	82	29	5	31	20	61
Endogenous	MMP10	NM_002425.1	20	11	6	11	12	11
Endogenous	MMP12	NM_002426.3	11	14	7	13	13	14
Endogenous	MMP13	NM_002427.2	12	92	26	241	11	14
Endogenous	MMP14	NM_004995.2	1117	6202	664	1479	2294	3047
Endogenous	MMP17	NM_016155.4	45	129	19	51	74	84
Endogenous	MMP2	NM_004530.2	31	774	237	840	1096	1327
Endogenous	MMP24	NM_006690.3	19	21	8	32	48	38
Endogenous	MMP3	NM_002422.3	13	23	5	25	99	175
Endogenous	MMP9	NM_004994.2	15	46	8	27	9	16
Endogenous	MMRN2	NM_024756.2	77	73	9	10	17	16
Endogenous	MPDZ	NM_003829.4	8	12	72	182	79	80
Endogenous	MRC1	NM_002438.2	12	10	6	8	11	7
Endogenous	MS4A4A	NM_024021.2	10	6	17	8	21	12
Endogenous	MS4A6A	NM_152852.2	10	10	6	23	23	20
Endogenous	MT3	NM_005954.2	17	17	10	14	20	16
Endogenous	MTA1	NM_004689.2	490	309	383	785	593	726
Endogenous	MTBP	NM_022045.4	503	494	326	632	516	564
Endogenous	MTDH	NM_178812.3	879	635	907	1769	1753	2203
Endogenous	MTOR	NM_004958.2	450	689	326	772	534	480
Endogenous	MUC1	NM_001018017.1	81	95	43	128	178	106
Endogenous	MYC	NM_002467.3	882	602	339	561	539	1338
Endogenous	MYCL	NM_001033081.2	28	29	10	15	9	6
Endogenous	MYH11	NM_001040113.1	2	7	1	4	6	5
Endogenous	MYLK	NM_053032.2	137	802	522	1602	2221	2136
Endogenous	MYO1D	NM_015194.1	377	864	84	176	137	146
Endogenous	MYO5C	NM_018728.2	240	610	7	34	27	19
Endogenous	NAA15	NM_057175.3	157	131	78	167	152	203
Endogenous	NAP1L3	NM_004538.4	6	5	3	10	4	6
Endogenous	NCAM1	NM_000615.5	14	28	311	745	67	45
Endogenous	NCL	NM_005381.2	2982	1671	1516	2583	2816	3965
Endogenous	NDNF	NM_024574.3	10	8	23	45	9	8
Endogenous	NDP	NM_000266.2	17	11	10	11	11	10
Endogenous	NDRG1	NM_006096.2	2172	1059	140	208	426	636
Endogenous	NF1	NM_000267.2	554	728	203	481	368	326
Endogenous	NF2	NM_181825.2	318	497	340	806	1097	1224
Endogenous	NFAT5	NM_173214.1	66	164	32	76	116	118
Endogenous	NFATC2	NM_012340.3	17	50	29	69	60	88
Endogenous	NFKB1	NM_003998.2	215	226	113	289	161	180
Endogenous	NID2	NM_007361.3	43	31	106	187	291	247
Endogenous	NME1	NM_000269.2	2290	709	1108	1803	840	1030
Endogenous	NME4	NM_005009.2	78	87	86	160	758	647
Endogenous	NODAL	NM_018055.3	13	2	6	11	9	9
Endogenous	NOS2	NM_153292.1	9	3	8	14	10	8
Endogenous	NOS3	NM_000603.4	7	11	4	8	11	8
Endogenous	NOTCH1	NM_017617.3	673	285	76	178	146	160
Endogenous	NOX5	NM_024505.2	11	16	20	24	28	28
Endogenous	NPR1	NM_000906.2	14	45	5	8	9	13
Endogenous	NR3C1	NM_001018077.1	1012	988	824	1653	1309	1447
Endogenous	NR4A1	NM_173157.1	27	32	31	63	37	31
Endogenous	NR4A3	NM_173198.1	10	17	11	25	14	12
Endogenous	NRCAM	NM_005010.4	11	7	9	20	24	37
Endogenous	NRP1	NM_003873.5	86	73	1234	2204	3023	4016
Endogenous	NRP2	NM_003872.2	160	179	64	230	146	159
Endogenous	NRXN1	NM_138735.2	11	9	2	8	6	10
Endogenous	NRXN3	NM_001105250.1	11	18	7	12	21	24
Endogenous	NTRK1	NM_001012331.1	8	11	6	15	14	18
Endogenous	OAS1	NM_001032409.1	574	1436	99	169	137	111
Endogenous	OCLN	NM_002538.3	278	460	29	75	39	23
Endogenous	OGN	NM_014057.3	6	8	6	7	5	11
Endogenous	OLFML2B	NM_015441.1	11	14	125	388	619	194
Endogenous	OVOL2	NM_021220.2	201	338	11	35	18	33
Endogenous	P3H1	NM_001146289.1	93	188	358	659	812	772
Endogenous	P3H2	NM_018192.2	168	609	140	335	360	338
Endogenous	PCOLCE	NM_002593.3	20	20	37	58	35	34
Endogenous	PDCD10	NM_145859.1	1205	1253	490	978	837	893
Endogenous	PDCL3	NM_024065.4	229	246	265	488	390	419
Endogenous	PDGFA	NM_002607.5	52	209	15	27	53	51
Endogenous	PDGFC	NM_016205.2	221	353	369	1296	2020	2001
Endogenous	PDGFRB	NM_002609.3	12	22	103	221	169	172
Endogenous	PDK1	NM_002610.3	329	81	126	222	229	278
Endogenous	PDPN	NM_006474.4	300	344	345	788	205	235
Endogenous	PEBP4	NM_144962.2	217	341	152	317	360	378
Endogenous	PECAM1	NM_000442.3	21	12	13	24	20	17
Endogenous	PFKFB1	NM_002625.2	10	14	4	9	9	15
Endogenous	PFKFB4	NM_004567.2	94	117	99	165	137	171
Endogenous	PGK1	NM_000291.2	11432	4468	2928	4749	5188	5647
Endogenous	PIK3CA	NM_006218.2	174	257	87	223	206	196
Endogenous	PIK3CD	NM_005026.3	46	196	152	406	76	130
Endogenous	PIK3CG	NM_002649.2	13	18	5	8	15	14
Endogenous	PIK3R1	NM_181504.2	83	118	68	175	289	189
Endogenous	PIK3R2	NM_005027.2	209	256	138	258	372	374
Endogenous	PIK3R5	NM_001142633.1	9	7	6	8	13	7
Endogenous	PIK3R6	NM_001010855.3	7	9	3	5	5	10
Endogenous	PITX2	NM_000325.5	7	4	9	9	16	5
Endogenous	PKM	NM_182471.1	7509	5647	3711	5893	7937	8936
Endogenous	PKN1	NM_213560.1	310	518	301	778	901	993
Endogenous	PKNOX1	NM_004571.3	32	31	25	53	57	57
Endogenous	PLA2G10	NM_003561.1	15	34	8	5	9	13
Endogenous	PLA2G2A	NM_000300.2	6	15	2	8	9	6
Endogenous	PLA2G2D	NM_001271814.1	7	6	1	5	6	4
Endogenous	PLA2G3	NM_015715.3	3	16	8	14	12	12
Endogenous	PLAU	NM_002658.2	1497	9609	1198	2015	1167	3087
Endogenous	PLAUR	NM_001005376.1	167	416	184	305	400	839
Endogenous	PLCG1	NM_002660.2	316	644	430	847	791	781
Endogenous	PLCG2	NM_002661.2	29	69	33	68	108	68
Endogenous	PLEKHO1	NM_016274.4	23	71	258	553	465	370
Endogenous	PLS1	NM_002670.2	510	483	191	361	245	220
Endogenous	PLXDC1	NM_020405.4	5	1	5	15	7	6
Endogenous	PLXNC1	NM_005761.2	84	149	66	120	148	105
Endogenous	PLXND1	NM_015103.2	5	26	41	84	123	147
Endogenous	PMP22	NM_000304.2	25	27	497	1009	1180	1606
Endogenous	PNPLA6	NM_006702.3	95	162	117	255	217	235
Endogenous	POPDC3	NM_022361.4	162	106	307	501	514	572
Endogenous	POSTN	NM_001135935.1	12	13	23	34	199	63
Endogenous	PPFIBP2	NM_003621.2	28	42	15	22	57	58
Endogenous	PPL	NM_002705.4	962	1407	10	26	26	20
Endogenous	PPP1R16B	NM_015568.2	4	9	3	6	11	10
Endogenous	PPP2CB	NM_001009552.1	1188	1739	783	1612	1990	2317
Endogenous	PPP2R1A	NM_014225.3	2636	2633	1757	3508	4362	4579
Endogenous	PPP3R1	NM_000945.3	1170	1436	969	2030	1851	2023
Endogenous	PRELP	NM_002725.3	11	13	5	7	8	20
Endogenous	PRF1	NM_005041.3	8	8	12	6	18	16
Endogenous	PRKCB	NM_212535.1	16	13	5	12	12	18
Endogenous	PRKCG	NM_002739.3	8	17	4	10	9	11
Endogenous	PRKCZ	NM_002744.4	182	304	113	197	81	108
Endogenous	PROK2	NM_021935.3	23	20	14	34	28	36
Endogenous	PROM1	NM_006017.1	12	11	1	6	9	9
Endogenous	PRR15L	NM_024320.2	57	51	8	11	9	11
Endogenous	PRSS22	NM_022119.3	85	240	8	20	14	30
Endogenous	PRSS8	NM_002773.3	71	204	4	10	5	7
Endogenous	PTEN	NM_000314.4	1234	912	711	1482	1277	1390
Endogenous	PTGDS	NM_000954.5	14	13	3	7	11	13
Endogenous	PTGIS	NM_000961.3	15	6	1	4	9	11
Endogenous	PTGS2	NM_000963.1	24	216	147	107	24	23
Endogenous	PTK2	NM_153831.2	549	683	472	878	875	1072
Endogenous	PTK2B	NM_004103.3	146	427	26	60	64	78
Endogenous	PTK6	NM_005975.2	35	25	1	8	12	8
Endogenous	PTPRB	NM_002837.3	33	198	14	32	33	31
Endogenous	PTPRC	NM_080923.2	5	11	8	10	13	14
Endogenous	PTPRM	NM_002845.3	38	123	217	482	530	618
Endogenous	PTRF	NM_012232.5	117	209	63	187	202	220
Endogenous	PTTG1	NM_004219.2	4141	1551	2549	4559	2630	2290
Endogenous	PTX3	NM_002852.3	40	37	236	411	145	274
Endogenous	PXDN	NM_012293.1	413	665	686	1705	1229	1339
Endogenous	PYCARD	NM_013258.3	195	104	11	61	44	31
Endogenous	QKI	NM_006775.2	710	918	730	1638	1432	1459
Endogenous	RAB25	NM_020387.2	562	627	10	19	28	14
Endogenous	RAC1	NM_198829.1	2433	2899	1426	2886	3223	3685
Endogenous	RAC2	NM_002872.3	312	349	262	396	650	1248
Endogenous	RAF1	NM_002880.3	451	486	372	761	687	706
Endogenous	RAMP1	NM_005855.2	6	7	30	62	85	87
Endogenous	RAMP2	NM_005854.2	11	22	11	14	10	15
Endogenous	RB1	NM_000321.1	892	1330	675	1548	1123	1054
Endogenous	RBL1	NM_183404.1	646	588	405	904	723	753
Endogenous	RBL2	NM_005611.3	329	398	112	263	371	325
Endogenous	RBM47	NM_019027.3	239	160	69	104	151	158
Endogenous	RBPJ	NM_015874.3	326	489	390	878	1096	1377
Endogenous	RBX1	NM_014248.2	3133	2371	1498	2899	2808	2925
Endogenous	RELN	NM_005045.2	7	7	11	21	24	16
Endogenous	RGCC	NM_014059.2	24	51	9	39	22	24
Endogenous	RHOA	NM_001664.2	1535	1238	1296	2615	2794	3111
Endogenous	RNH1	NM_203384.1	565	651	371	774	1220	1350
Endogenous	ROBO4	NM_019055.5	8	18	17	22	10	18
Endogenous	ROCK1	NM_005406.1	591	954	471	930	970	1053
Endogenous	ROCK2	NM_004850.3	337	749	496	1031	992	1003
Endogenous	RORA	NM_134261.2	17	53	80	117	85	69
Endogenous	RORB	NM_006914.3	5	9	20	31	14	14
Endogenous	RPS27A	NM_002954.5	29540	11332	11771	21998	19263	24691
Endogenous	RPS6KB1	NM_003161.2	379	415	227	433	357	415
Endogenous	RPS6KB2	NM_003952.2	279	214	174	286	275	299
Endogenous	RRAS	NM_006270.3	59	260	185	387	502	429
Endogenous	RTN4	NM_007008.2	2461	4370	2030	3836	5571	6916
Endogenous	RUNX1	NM_001754.4	128	247	80	159	133	193
Endogenous	RUNX1T1	NM_004349.2	13	5	1	4	6	20
Endogenous	S100A14	NM_020672.1	1358	379	5	13	21	14
Endogenous	S100A7	NM_002963.2	1947	5402	4	7	12	8
Endogenous	S1PR1	NM_001400.4	22	35	20	45	47	59
Endogenous	SACS	NM_014363.4	69	103	197	414	423	519
Endogenous	SAMSN1	NM_022136.3	9	9	1	9	8	9
Endogenous	SCG2	NM_003469.3	8	9	30	25	23	22
Endogenous	SCNN1A	NM_001038.4	1062	712	11	13	12	10
Endogenous	SDC4	NM_002999.2	3918	11191	1875	4736	4015	6033
Endogenous	SELE	NM_000450.2	5	15	4	7	5	8
Endogenous	SEMA3E	NM_012431.1	13	46	19	18	43	33
Endogenous	SERINC5	NM_001174071.1	242	314	71	172	291	358
Endogenous	SERPINA1	NM_000295.4	133	115	43	109	42	44
Endogenous	SERPINE1	NM_001165413.1	60	4843	2351	7310	14795	30623
Endogenous	SERPINF1	NM_002615.4	73	94	46	57	31	19
Endogenous	SERPING1	NM_000062.2	8	16	123	334	339	318
Endogenous	SERPINH1	NM_001235.2	1265	2782	2178	4399	6279	5473
Endogenous	SET	NM_001122821.1	1598	1009	477	1006	1148	1473
Endogenous	SETD2	NM_014159.6	315	409	307	631	578	574
Endogenous	SFRP1	NM_003012.3	37	21	193	248	52	79
Endogenous	SFRP2	NM_003013.2	2	5	1	5	13	10
Endogenous	SH2B3	NM_005475.2	117	125	490	421	276	533
Endogenous	SH2D3A	NM_005490.2	128	112	9	19	24	23
Endogenous	SH3YL1	NM_001159597.1	23	50	7	13	23	13
Endogenous	SHB	NM_003028.2	39	117	49	72	36	57
Endogenous	SIRT1	NM_012238.4	181	339	213	474	398	339
Endogenous	SKP1	NM_170679.2	5254	4699	4184	7952	8200	8491
Endogenous	SLC12A6	NM_001042494.1	146	273	67	139	96	99
Endogenous	SLC2A1	NM_006516.2	441	406	168	219	327	307
Endogenous	SLC35A3	NM_012243.1	535	665	232	528	637	695
Endogenous	SLC37A1	NM_018964.3	27	41	17	26	24	18
Endogenous	SLC44A4	NM_032794.1	9	7	2	2	9	6
Endogenous	SLIT2	NM_004787.1	19	21	39	108	33	61
Endogenous	SLPI	NM_003064.2	1666	1535	45	81	31	19
Endogenous	SMAD1	NM_005900.2	351	366	204	398	407	334
Endogenous	SMAD2	NM_005901.5	748	966	1110	2019	1347	1357
Endogenous	SMAD3	NM_005902.3	400	801	485	818	501	711
Endogenous	SMAD4	NM_005359.3	483	610	354	853	716	821
Endogenous	SMAD5	NM_005903.5	503	505	357	683	686	746
Endogenous	SMAD9	NM_001127217.2	13	15	22	55	65	61
Endogenous	SMC3	NM_005445.3	1068	917	602	1368	928	982
Endogenous	SMOC1	NM_001034852.1	13	22	12	17	10	8
Endogenous	SMURF1	NM_181349.1	222	549	126	238	259	352
Endogenous	SMURF2	NM_022739.3	441	881	535	1097	1170	3045
Endogenous	SNAI1	NM_005985.2	28	24	8	8	13	10
Endogenous	SNAI2	NM_003068.3	102	282	603	1010	862	1033
Endogenous	SNAI3	NM_178310.1	25	15	3	6	12	7
Endogenous	SNRPF	NM_003095.2	4868	1879	1792	2885	2734	3277
Endogenous	SOD1	NM_000454.4	419	275	180	311	339	417
Endogenous	SORD	NM_003104.4	774	298	355	570	490	576
Endogenous	SOX17	NM_022454.3	19	15	8	14	16	10
Endogenous	SOX2	NM_003106.2	34	14	4	8	9	9
Endogenous	SOX9	NM_000346.2	623	488	475	421	573	1123
Endogenous	SP1	NM_003109.1	170	160	93	165	174	113
Endogenous	SPARC	NM_003118.2	957	2370	3046	6800	12111	10515
Endogenous	SPARCL1	NM_004684.4	12	8	4	9	8	11
Endogenous	SPDEF	NM_012391.1	28	22	9	19	15	15
Endogenous	SPHK2	NM_020126.3	54	61	68	119	112	110
Endogenous	SPINK5	NM_006846.3	27	170	2	5	5	6
Endogenous	SPINT1	NM_001032367.1	973	2001	50	121	92	95
Endogenous	SPOCK3	NM_001204355.1	11	14	12	24	6	15
Endogenous	SPP1	NM_000582.2	2	11	9	15	38	31
Endogenous	SRC	NM_005417.3	523	1270	413	774	854	908
Endogenous	SRF	NM_003131.2	324	719	280	669	743	582
Endogenous	SRGN	NR_036430.1	19	19	527	1240	624	546
Endogenous	SRPK2	NM_182692.1	275	474	187	445	474	499
Endogenous	SRPX2	NM_014467.2	62	154	51	72	112	124
Endogenous	SSTR2	NM_001050.2	16	21	6	20	18	17
Endogenous	ST14	NM_021978.3	1804	2674	7	33	17	10
Endogenous	STAB1	NM_015136.2	18	18	8	13	18	21
Endogenous	STAB2	NM_017564.9	9	9	10	6	10	17
Endogenous	STAT1	NM_139266.1	1280	3015	1068	2137	2014	1623
Endogenous	STAT3	NM_139276.2	1175	2542	374	978	792	679
Endogenous	SULF1	NM_001128204.1	10	16	51	128	88	56
Endogenous	SV2B	NM_001167580.1	14	35	3	13	9	10
Endogenous	SYK	NM_003177.3	365	359	21	27	12	9
Endogenous	SYNE1	NM_015293.1	15	25	32	98	57	75
Endogenous	TACSTD2	NM_002353.2	7521	28773	142	521	864	403
Endogenous	TAL1	NM_003189.2	11	11	6	7	5	7
Endogenous	TBX1	NM_080646.1	6	8	5	10	7	15
Endogenous	TBX4	NM_018488.2	11	10	2	7	6	5
Endogenous	TBXA2R	NM_001060.3	18	14	22	30	33	35
Endogenous	TCEB1	NM_001204857.1	3827	3233	3234	6004	5664	6009
Endogenous	TCEB2	NM_007108.2	224	174	101	211	252	398
Endogenous	TCF20	NM_005650.1	548	613	204	456	380	388
Endogenous	TCF3	NM_003200.3	70	78	30	82	114	110
Endogenous	TCF4	NM_003199.1	27	55	97	253	248	215
Endogenous	TDGF1	NM_003212.2	10	21	11	17	25	26
Endogenous	TEK	NM_000459.3	13	10	4	12	13	13
Endogenous	TF	NM_001063.2	16	18	14	10	15	14
Endogenous	TFDP1	NM_007111.4	1855	1519	668	1283	1178	1386
Endogenous	TFPI2	NM_006528.3	33	46	116	146	83	119
Endogenous	TGFB1	NM_000660.3	76	145	139	263	211	316
Endogenous	TGFB2	NM_003238.2	55	1903	1120	3350	2917	1661
Endogenous	TGFBI	NM_000358.2	5537	13747	8109	17540	18204	24668
Endogenous	TGFBR2	NM_001024847.1	304	659	348	515	579	797
Endogenous	THBS1	NM_003246.2	2109	20046	7694	17168	33985	33406
Endogenous	THBS2	NM_003247.2	2	2	1	9	5	5
Endogenous	THBS4	NM_003248.3	8	6	5	12	11	12
Endogenous	THY1	NM_006288.2	106	213	1175	2762	1811	1820
Endogenous	TIE1	NM_005424.2	4	8	4	5	13	5
Endogenous	TIMP1	NM_003254.2	489	266	2056	2957	3080	4047
Endogenous	TIMP2	NM_003255.4	532	3455	1448	3569	4580	4605
Endogenous	TIMP4	NM_003256.2	4	9	3	5	11	5
Endogenous	TJP2	NM_004817.2	853	1306	163	426	552	590
Endogenous	TJP3	NM_014428.1	118	183	3	11	10	12
Endogenous	TLR4	NR_024168.1	18	71	72	120	363	395
Endogenous	TMC6	NM_001127198.1	79	140	12	19	26	14
Endogenous	TMEM100	NM_018286.2	6	8	12	21	17	16
Endogenous	TMEM30B	NM_001017970.2	722	1194	14	35	21	22
Endogenous	TMPRSS2	NM_005656.3	14	17	6	19	15	12
Endogenous	TMPRSS4	NM_019894.3	170	302	7	11	12	11
Endogenous	TMPRSS6	NM_153609.2	8	8	5	11	6	9
Endogenous	TNC	NM_002160.3	237	1672	318	801	646	777
Endogenous	TNF	NM_000594.2	48	147	5	8	8	7
Endogenous	TNFRSF12A	NM_016639.1	186	506	115	242	497	586
Endogenous	TNFRSF1A	NM_001065.2	1038	1053	545	911	659	705
Endogenous	TNFSF10	NM_003810.2	1006	1625	71	145	155	102
Endogenous	TNFSF12	NM_003809.2	33	59	117	255	227	220
Endogenous	TNFSF13	NM_003808.3	18	35	14	23	37	27
Endogenous	TNMD	NM_022144.2	3	4	1	6	2	2
Endogenous	TNN	NM_022093.1	12	12	6	14	13	7
Endogenous	TNS1	NM_022648.4	15	17	86	143	241	247
Endogenous	TNXB	NM_032470.3	27	28	25	23	33	26
Endogenous	TOM1L1	NM_005486.2	530	496	175	342	187	181
Endogenous	TP53	NM_000546.2	1513	2294	591	1408	1145	892
Endogenous	TPM2	NM_003289.3	4522	8022	4384	9290	10076	8736
Endogenous	TPSB2	NM_024164.5	13	10	1	12	8	4
Endogenous	TPSD1	NM_012217.2	5	7	8	8	8	6
Endogenous	TSHR	NM_001018036.2	5	3	6	8	10	6
Endogenous	TSPAN1	NM_005727.2	489	981	4	13	23	20
Endogenous	TWIST1	NM_000474.3	56	52	79	178	177	191
Endogenous	TWIST2	NM_057179.2	15	10	65	128	102	176
Endogenous	TXNIP	NM_006472.1	284	1334	200	654	1019	396
Endogenous	TYMP	NM_001953.3	10	13	5	8	13	6
Endogenous	UBA52	NM_003333.3	4349	2619	2960	5343	4832	5841
Endogenous	UTS2	NM_006786.3	10	7	15	18	8	6
Endogenous	VAMP8	NM_003761.3	363	393	132	258	323	327
Endogenous	VASH1	NM_014909.4	2	12	20	44	36	36
Endogenous	VAV2	NM_003371.3	165	359	87	164	183	259
Endogenous	VAV3	NM_001079874.1	134	54	9	19	20	18
Endogenous	VCAM1	NM_001078.3	13	10	4	19	16	9
Endogenous	VCAN	NM_004385.3	8	9	244	521	840	802
Endogenous	VEGFA	NM_001025366.1	472	601	474	461	508	1033
Endogenous	VEGFB	NM_003377.3	233	273	210	366	640	571
Endogenous	VEGFC	NM_005429.2	179	153	144	368	760	1209
Endogenous	VEZF1	NM_007146.2	264	294	282	590	273	250
Endogenous	VHL	NM_000551.2	454	534	479	927	732	771
Endogenous	VIM	NM_003380.2	54	88	11620	28638	27297	35798
Endogenous	VIT	NM_053276.3	39	33	37	78	96	97
Endogenous	VPS13A	NM_033305.2	425	720	257	705	574	579
Endogenous	VSIG4	NM_001100431.1	25	40	16	27	32	40
Endogenous	VWA1	NM_199121.2	20	12	3	7	9	15
Endogenous	VWA2	NM_001272046.1	16	29	14	25	15	16
Endogenous	WARS	NM_004184.3	660	937	350	734	833	836
Endogenous	WIPF1	NM_001077269.1	11	8	10	4	12	11
Endogenous	WNT5A	NM_003392.3	14	12	4	13	19	18
Endogenous	WNT5B	NM_032642.2	6	65	95	301	238	369
Endogenous	WWTR1	NM_001168278.1	512	786	287	390	868	1424
Endogenous	ZC3H12A	NM_025079.2	364	321	63	120	40	30
Endogenous	ZCCHC24	XM_005269604.1	23	27	87	142	198	172
Endogenous	ZEB1	NM_001128128.1	3	6	92	199	177	219
Endogenous	ZEB2	NM_014795.3	5	5	111	243	244	288
Endogenous	ZFPM2	NM_012082.3	11	6	4	11	10	14
Endogenous	ZFYVE16	NM_001105251.2	254	363	194	498	458	372
Endogenous	ZFYVE9	NM_004799.2	117	112	92	197	258	347
