# Supplementary material for: Epigenetic targeting of neuropilin-1 prevents bypass signaling in drug-resistant breast cancer
Source: Oncogene. 2020 Oct 30;40(2):322–33. doi: 10.1038/s41388-020-01530-6 (PMC7808937; doi:10.1038/s41388-020-01530-6)
Supplement: Supplementary file 3 — Supplemental Table 3 [file 41388_2020_1530_MOESM3_ESM.xlsx]

## Sheet: GFP-TGF VS FGFR-TGF Significant
Protein IDs	Majority protein IDs	Protein names	Gene names	GOBP name	GOMF name	GOCC name	Mol. weight [kDa]	Score	Intensity	MS/MS Count	-Log Student's t-test p-value LFQ intensity FGFR-TGF_LFQ intensity GFP-TGF	Student's t-test Difference LFQ intensity FGFR-TGF_LFQ intensity GFP-TGF
P11362;J3QN85;E7EU09;E9Q7E6;E9Q700;E9PX60;E9Q5C3;E9PX88;E9PX90;D3Z5M8;E9Q5C2;E9PXV8;E9Q7C7;E9Q708;E9PX67;E9Q7T0;E9PVU6;E9Q7E8;E9QK53;P21803;F2Z480;Q61563;Q7TSI8;F6TK14;E9QNJ9;Q61851;D3Z4V6	P11362;J3QN85;E7EU09	Fibroblast growth factor receptor 1;Fibroblast growth factor receptor	FGFR1;Fgfr1	alveolar secondary septum development;anatomical structure development;anatomical structure formation involved in morphogenesis;anatomical structure maturation;anatomical structure morphogenesis;angiogenesis;apoptosis;appendage morphogenesis;auditory receptor cell development;axis elongation;axon ensheathment;axon ensheathment in central nervous system;axonogenesis;axonogenesis involved in innerv…	adenyl nucleotide binding;adenyl ribonucleotide binding;ATP binding;binding;carbohydrate binding;catalytic activity;fibroblast growth factor binding;fibroblast growth factor-activated receptor activity;glycosaminoglycan binding;growth factor binding;heparin binding;identical protein binding;kinase activity;molecular transducer activity;nucleotide binding;pattern binding;phosphotransferase activit…	cell cortex;cell part;cell surface;cytoplasm;cytoplasmic membrane-bounded vesicle;cytoplasmic part;cytoplasmic vesicle;endoplasmic reticulum;excitatory synapse;extracellular matrix;extracellular region;extracellular region part;Golgi apparatus;integral to membrane;integral to plasma membrane;internal side of plasma membrane;intracellular membrane-bounded organelle;intracellular organelle;intracel…	91.867	323.31	4110800000	875	2.6801	12.4853
Q8K1S3;E9PVI4;O08747	Q8K1S3	Netrin receptor UNC5B	Unc5b	anatomical structure development;anterior/posterior axon guidance;apoptosis;axon guidance;biological regulation;brain development;cell death;cell surface receptor linked signaling pathway;cellular process;cellular response to stimulus;chemotaxis;death;developmental process;locomotion;negative regulation of apoptosis;negative regulation of biological process;negative regulation of cell death;negat…	molecular transducer activity;netrin receptor activity;receptor activity;signal transducer activity;signaling receptor activity;transmembrane signaling receptor activity	cell part;cytoplasmic part;cytosol;integral to membrane;intracellular part;intrinsic to membrane;membrane;membrane part;plasma membrane	103.74	323.31	171900000	160	4.98643	9.25468
O08807;B1AZS9	O08807;B1AZS9	Peroxiredoxin-4	Prdx4	4-hydroxyproline metabolic process;amine metabolic process;anatomical structure development;biological regulation;carboxylic acid metabolic process;cell redox homeostasis;cellular amine metabolic process;cellular amino acid metabolic process;cellular component organization;cellular component organization at cellular level;cellular component organization or biogenesis;cellular component organizati…	antioxidant activity;binding;catalytic activity;identical protein binding;oxidoreductase activity;oxidoreductase activity, acting on paired donors, with incorporation or reduction of molecular oxygen;oxidoreductase activity, acting on peroxide as acceptor;peroxidase activity;peroxiredoxin activity;protein binding;protein dimerization activity;protein homodimerization activity	cell part;cytoplasm;cytoplasmic part;cytosol;endoplasmic reticulum;extracellular membrane-bounded organelle;extracellular organelle;extracellular region part;extracellular space;extracellular vesicular exosome;intracellular membrane-bounded organelle;intracellular organelle;intracellular part;membrane-bounded organelle;membrane-bounded vesicle;mitochondrion;nucleus;organelle;smooth endoplasmic re…	31.052	62.092	388980000	15	4.70864	8.83109
Q6PE80;Q00993;F6YPR4	Q6PE80;Q00993	Receptor protein-tyrosine kinase;Tyrosine-protein kinase receptor UFO	Axl	anatomical structure development;anatomical structure morphogenesis;apoptotic cell clearance;biological adhesion;biological regulation;blood vessel remodeling;cell activation;cell adhesion;cell communication;cell differentiation;cell maturation;cell migration;cell morphogenesis;cell morphogenesis involved in differentiation;cell motility;cell surface receptor linked signaling pathway;cell-substra…	adenyl nucleotide binding;adenyl ribonucleotide binding;ATP binding;binding;catalytic activity;kinase activity;lipid binding;molecular transducer activity;nucleotide binding;phosphatidylserine binding;phospholipid binding;phosphotransferase activity, alcohol group as acceptor;protein binding;protein dimerization activity;protein heterodimerization activity;protein kinase activity;protein tyrosine…	cell part;cell surface;extracellular membrane-bounded organelle;extracellular organelle;extracellular region part;extracellular space;extracellular vesicular exosome;host cell part;host cell surface;integral to membrane;intrinsic to membrane;membrane;membrane part;membrane-bounded organelle;membrane-bounded vesicle;organelle;other organism part;plasma membrane;vesicle	97.222	160.81	48953000	80	5.45526	6.65837
O70318	O70318	Band 4.1-like protein 2	Epb41l2	actin cytoskeleton organization;actin filament-based process;biological regulation;cellular component organization;cellular component organization at cellular level;cellular component organization or biogenesis;cellular component organization or biogenesis at cellular level;cellular process;cortical actin cytoskeleton organization;cortical cytoskeleton organization;cytoskeleton organization;organ…	actin binding;binding;cytoskeletal protein binding;PH domain binding;protein binding;protein domain specific binding;spectrin binding;structural molecule activity	actin cytoskeleton;adherens junction;anchoring junction;cell junction;cell part;cell-substrate adherens junction;cell-substrate junction;cytoplasm;cytoskeleton;extracellular membrane-bounded organelle;extracellular organelle;extracellular region part;extracellular vesicular exosome;extrinsic to membrane;focal adhesion;intracellular membrane-bounded organelle;intracellular non-membrane-bounded org…	109.94	200.53	20348000	64	5.43	6.51088
P62880;E9QKR0;D3Z1M1;D3Z1T4;D3YZX3;E9PWM7;P29387;A0A0A6YVN9;V9GWY1	P62880;E9QKR0;D3Z1M1;D3Z1T4;D3YZX3	Guanine nucleotide-binding protein G(I)/G(S)/G(T) subunit beta-2	Gnb2	anatomical structure development;biological regulation;cell surface receptor linked signaling pathway;cellular process;cellular response to stimulus;developmental process;G-protein coupled receptor protein signaling pathway;metabolic process;regulation of biological process;regulation of cellular process;response to stimulus;signal transduction;substantia nigra development	binding;calcium channel regulator activity;catalytic activity;channel regulator activity;enzyme binding;GTPase activity;GTPase binding;hydrolase activity;hydrolase activity, acting on acid anhydrides;hydrolase activity, acting on acid anhydrides, in phosphorus-containing anhydrides;molecular transducer activity;nucleoside-triphosphatase activity;protein binding;protein complex binding;pyrophospha…	adherens junction;anchoring junction;cell body;cell junction;cell part;cell-substrate adherens junction;cell-substrate junction;cytoplasmic part;extracellular membrane-bounded organelle;extracellular organelle;extracellular region part;extracellular space;extracellular vesicular exosome;extrinsic to internal side of plasma membrane;extrinsic to membrane;extrinsic to plasma membrane;focal adhesion…	37.331	126.34	103920000	72	6.29727	6.39111
B2RXS4	B2RXS4	Plexin-B2	Plxnb2	anatomical structure development;anatomical structure formation involved in morphogenesis;biological regulation;brain development;cell proliferation;cell surface receptor linked signaling pathway;cellular process;cellular response to stimulus;developmental process;neural precursor cell proliferation;neural tube closure;neuroblast proliferation;organ development;positive regulation of axonogenesis…	molecular transducer activity;receptor activity;semaphorin receptor activity;signal transducer activity;signaling receptor activity;transmembrane signaling receptor activity	cell part;cell surface;extracellular membrane-bounded organelle;extracellular organelle;extracellular region part;extracellular vesicular exosome;integral to membrane;integral to plasma membrane;intracellular;intrinsic to membrane;intrinsic to plasma membrane;membrane part;membrane-bounded organelle;membrane-bounded vesicle;organelle;plasma membrane part;vesicle	206.23	272.65	81045000	157	2.16011	6.30982
Q3UR85;A0A087WRZ9	Q3UR85	Myelin regulatory factor;Myelin regulatory factor, N-terminal;Myelin regulatory factor, C-terminal	Myrf	anatomical structure development;axon ensheathment;axon ensheathment in central nervous system;biological regulation;biosynthetic process;cell development;cell differentiation;cellular biosynthetic process;cellular component organization;cellular component organization or biogenesis;cellular developmental process;cellular macromolecule biosynthetic process;cellular macromolecule metabolic process…	binding;catalytic activity;DNA binding;hydrolase activity;nucleic acid binding;nucleic acid binding transcription factor activity;peptidase activity;sequence-specific DNA binding;sequence-specific DNA binding transcription factor activity	cell part;cytoplasmic part;endoplasmic reticulum membrane;endoplasmic reticulum part;integral to membrane;intracellular membrane-bounded organelle;intracellular organelle;intracellular organelle part;intracellular part;intrinsic to membrane;membrane;membrane part;membrane-bounded organelle;nucleus;organelle;organelle membrane;organelle part	123.29	197.76	31011000	90	4.76514	6.1389
G5E8J0;O35516;Q01705	G5E8J0;O35516	Neurogenic locus notch homolog protein 2;Notch 2 extracellular truncation;Notch 2 intracellular domain	Notch2	anatomical structure development;anatomical structure formation involved in morphogenesis;anatomical structure morphogenesis;angiogenesis;anterior/posterior pattern specification;aortic valve morphogenesis;appendage morphogenesis;arterial endothelial cell differentiation;artery morphogenesis;astrocyte differentiation;atrial septum morphogenesis;atrioventricular node development;atrioventricular v…	binding;calcium ion binding;cation binding;chromatin binding;chromatin DNA binding;core promoter binding;DNA binding;enzyme binding;enzyme inhibitor activity;enzyme regulator activity;ion binding;metal ion binding;NF-kappaB binding;nucleic acid binding;nucleic acid binding transcription factor activity;protein binding;protein binding transcription factor activity;receptor activity;regulatory regi…	acrosomal vesicle;cell part;cell periphery;cell projection;cell surface;cilium;cytoplasm;cytoplasmic membrane-bounded vesicle;cytoplasmic part;cytoplasmic vesicle;cytoskeleton;cytosol;endoplasmic reticulum membrane;endoplasmic reticulum part;extracellular region;Golgi apparatus part;Golgi membrane;integral to membrane;integral to plasma membrane;intracellular membrane-bounded organelle;intracellu…	265.63	189	15196000	55	4.98794	6.01395
Q02248;E9Q6A9;F7CRC6;F7BAC9;F6QZ47;D3YUH4;D3Z5Q1;E9PW26	Q02248;E9Q6A9	Catenin beta-1	Ctnnb1	adherens junction assembly;adherens junction organization;anatomical structure development;anatomical structure formation involved in morphogenesis;anatomical structure homeostasis;anatomical structure morphogenesis;anterior/posterior axis specification;appendage development;appendage morphogenesis;artery morphogenesis;axis specification;biological adhesion;biological regulation;biosynthetic proc…	alpha-catenin binding;binding;cadherin binding;cell adhesion molecule binding;chromatin binding;DNA binding;double-stranded DNA binding;enzyme binding;hormone receptor binding;molecular transducer activity;nuclear hormone receptor binding;nucleic acid binding;nucleic acid binding transcription factor activity;phosphatase binding;protein binding;protein binding transcription factor activity;protei…	adherens junction;anchoring junction;apical junction complex;apical part of cell;basolateral plasma membrane;beta-catenin destruction complex;beta-catenin-TCF7L2 complex;catenin complex;catenin-TCF7L2 complex;cell cortex;cell junction;cell part;cell periphery;cell projection;cell projection membrane;cell projection part;cell-cell adherens junction;cell-cell contact zone;cell-cell junction;cell-su…	85.47	164.49	28014000	78	2.41486	5.90939
B1ASP2;P52332;E9QJS1;Q9R117	B1ASP2;P52332	Tyrosine-protein kinase;Tyrosine-protein kinase JAK1	Jak1	biological regulation;cell differentiation;cell migration;cell motility;cell surface receptor linked signaling pathway;cellular component movement;cellular developmental process;cellular macromolecule metabolic process;cellular metabolic process;cellular process;cellular protein metabolic process;cellular response to chemical stimulus;cellular response to cytokine stimulus;cellular response to or…	adenyl nucleotide binding;adenyl ribonucleotide binding;ATP binding;binding;catalytic activity;cytokine receptor binding;enzyme binding;growth hormone receptor binding;hormone receptor binding;kinase activity;non-membrane spanning protein tyrosine kinase activity;nucleotide binding;phosphatase binding;phosphotransferase activity, alcohol group as acceptor;protein binding;protein kinase activity;p…	adherens junction;anchoring junction;cell junction;cell part;cell-substrate adherens junction;cell-substrate junction;cytoplasm;cytoplasmic part;cytoskeleton;cytosol;endomembrane system;extracellular membrane-bounded organelle;extracellular organelle;extracellular region part;extracellular vesicular exosome;extrinsic to internal side of plasma membrane;extrinsic to membrane;extrinsic to plasma me…	133.35	114.26	16895000	47	3.81743	5.85779
Q01279;Q9WVF5;Q5SVE7;B2KGF7;Q61527	Q01279;Q9WVF5	Epidermal growth factor receptor	Egfr	activation of MAPKK activity;activation of protein kinase activity;alkanesulfonate metabolic process;ameboidal cell migration;anatomical structure development;anatomical structure morphogenesis;apoptotic mitochondrial changes;astrocyte activation;behavior;biological adhesion;biological regulation;biosynthetic process;body fluid secretion;cardiac muscle tissue regeneration;cation homeostasis;cell …	actin binding;actin filament binding;adenyl nucleotide binding;adenyl ribonucleotide binding;ATP binding;binding;catalytic activity;chromatin binding;cytoskeletal protein binding;DNA binding;enzyme binding;enzyme regulator activity;epidermal growth factor receptor binding;epidermal growth factor-activated receptor activity;growth factor receptor binding;identical protein binding;kinase activity;m…	adherens junction;anchoring junction;apical plasma membrane;basolateral plasma membrane;cell junction;cell part;cell surface;cell-substrate adherens junction;cell-substrate junction;cytoplasm;cytoplasmic membrane-bounded vesicle;cytoplasmic part;cytoplasmic vesicle;early endosome membrane;endocytic vesicle;endoplasmic reticulum membrane;endoplasmic reticulum part;endosomal part;endosome;endosome …	134.85	143.81	35770000	75	4.59614	5.80285
P35822;P28828	P35822	Receptor-type tyrosine-protein phosphatase kappa	Ptprk	anatomical structure formation involved in morphogenesis;axon guidance;biological adhesion;biological regulation;cell adhesion;cell junction assembly;cell junction organization;cell migration;cell motility;cell projection organization;cell surface receptor linked signaling pathway;cell-cell adhesion;cell-substrate junction assembly;cellular component assembly;cellular component assembly at cellul…	beta-catenin binding;binding;cadherin binding;catalytic activity;cell adhesion molecule binding;enzyme binding;gamma-catenin binding;hydrolase activity;hydrolase activity, acting on ester bonds;identical protein binding;kinase binding;molecular transducer activity;phosphatase activity;phosphoprotein phosphatase activity;phosphoric ester hydrolase activity;protein binding;protein kinase binding;pr…	adherens junction;anchoring junction;axon;cell body;cell junction;cell part;cell projection;cell surface;cell-cell adherens junction;cell-cell junction;cilium;cytoplasm;cytoplasmic part;dendrite;integral to membrane;intracellular part;intrinsic to membrane;lamellipodium;leading edge membrane;membrane part;neuron projection;neuronal cell body;nonmotile primary cilium;perinuclear region of cytoplas…	164.18	191.39	35887000	99	3.75305	5.73043
Q8VDN2;D3YYN7;Q6PIE5;Q8VCE0;Q6PIC6;Q9WV27;Q91WH7;E9QNX7;Q64436	Q8VDN2	Sodium/potassium-transporting ATPase subunit alpha-1	Atp1a1	adult behavior;adult locomotory behavior;associative learning;ATP hydrolysis coupled proton transport;behavior;biological regulation;calcium ion homeostasis;cardiac muscle contraction;cation homeostasis;cation transport;cell motility;cell surface receptor linked signaling pathway;cellular calcium ion homeostasis;cellular cation homeostasis;cellular chemical homeostasis;cellular component movement…	active transmembrane transporter activity;adenyl nucleotide binding;adenyl ribonucleotide binding;ADP binding;alkali metal ion binding;ATP binding;ATPase activity;ATPase activity, coupled;ATPase activity, coupled to movement of substances;ATPase activity, coupled to transmembrane movement of ions;ATPase activity, coupled to transmembrane movement of ions, phosphorylative mechanism;ATPase activity…	apical plasma membrane;axon;basolateral plasma membrane;caveola;cell part;cell projection;cell projection part;cytoplasm;cytoplasmic membrane-bounded vesicle;cytoplasmic part;cytoplasmic vesicle;dendritic spine;dendritic spine head;dendritic spine neck;endoplasmic reticulum;endosome;extracellular membrane-bounded organelle;extracellular organelle;extracellular region part;extracellular space;extr…	112.98	302.37	51676000	109	3.78456	5.63473
A0A0A6YY47;E9QB01;A0A0A6YWU2	A0A0A6YY47;E9QB01;A0A0A6YWU2		Ncam1	biological adhesion;biological regulation;cell adhesion;cell projection organization;cell surface receptor linked signaling pathway;cell-cell adhesion;cellular component organization;cellular component organization at cellular level;cellular component organization or biogenesis;cellular component organization or biogenesis at cellular level;cellular process;cellular response to stimulus;homotypic…	binding;identical protein binding;protein binding	axon;cell body;cell junction;cell part;cell projection;cell projection part;cell surface;cell-cell junction;external side of plasma membrane;extracellular membrane-bounded organelle;extracellular organelle;extracellular region part;extracellular vesicular exosome;growth cone;membrane;membrane part;membrane-bounded organelle;membrane-bounded vesicle;neuron projection;neuronal cell body;organelle;p…	93.491	106.69	12886000	28	4.27216	5.61343
Q80XU2;P05480;Q0VBH4;Q62270;Q62190	Q80XU2;P05480	Non-specific protein-tyrosine kinase;Neuronal proto-oncogene tyrosine-protein kinase Src	Src	actin cytoskeleton organization;actin filament bundle assembly;actin filament organization;actin filament-based process;activation of protein kinase activity;activation of protein kinase B activity;adherens junction organization;anatomical structure development;anatomical structure homeostasis;anatomical structure morphogenesis;biological adhesion;biological regulation;bone resorption;branching i…	adenyl nucleotide binding;adenyl ribonucleotide binding;ATP binding;binding;catalytic activity;cation binding;enzyme binding;ephrin receptor binding;growth factor receptor binding;heme binding;hormone receptor binding;ion binding;ion channel binding;iron ion binding;kinase activity;metal ion binding;molecular transducer activity;non-membrane spanning protein tyrosine kinase activity;nucleotide bi…	actin filament;actin filament bundle;actomyosin;caveola;cell part;cell projection;cell projection membrane;cell projection part;cell surface;cytoplasm;cytoplasmic part;cytoskeletal part;cytosol;endosome;extracellular membrane-bounded organelle;extracellular organelle;extracellular region part;extracellular vesicular exosome;extrinsic to internal side of plasma membrane;extrinsic to membrane;extri…	59.89	109.46	10113000	34	5.45298	5.56555
Q9R1Q6	Q9R1Q6	Transmembrane protein 176B	Tmem176b	cell differentiation;cellular developmental process;cellular process;developmental process		cell part;integral to membrane;intracellular organelle part;intracellular part;intrinsic to membrane;membrane;membrane part;nuclear membrane;nuclear part;organelle membrane;organelle part	28.367	61.975	16388000	25	4.33156	5.55119
Q9QY73;D3YVM2;D6RI96	Q9QY73;D3YVM2	Transmembrane protein 59	Tmem59	autophagy;biological regulation;catabolic process;cellular catabolic process;cellular metabolic process;cellular process;macromolecule metabolic process;metabolic process;negative regulation of biological process;negative regulation of biosynthetic process;negative regulation of carbohydrate metabolic process;negative regulation of cellular biosynthetic process;negative regulation of cellular car…	catalytic activity;endopeptidase activity;hydrolase activity;peptidase activity;peptidase activity, acting on L-amino acid peptides	cell part;cytoplasmic part;endosomal part;endosome;endosome membrane;extracellular membrane-bounded organelle;extracellular organelle;extracellular region part;extracellular vesicular exosome;Golgi apparatus part;Golgi cis cisterna;Golgi cisterna;Golgi medial cisterna;Golgi membrane;Golgi trans cisterna;integral to membrane;intracellular membrane-bounded organelle;intracellular organelle;intracel…	36.313	39.369	14425000	17	4.95641	5.53457
A2A8L5;F6Y3V0;F6S1X8	A2A8L5;F6Y3V0;F6S1X8	Receptor-type tyrosine-protein phosphatase F	Ptprf	anatomical structure morphogenesis;biological adhesion;biological regulation;cell adhesion;cell migration;cell motility;cell part morphogenesis;cell projection morphogenesis;cell projection organization;cellular component morphogenesis;cellular component movement;cellular component organization;cellular component organization at cellular level;cellular component organization or biogenesis;cellula…	binding;carbohydrate binding;catalytic activity;chondroitin sulfate proteoglycan binding;glycoprotein binding;glycosaminoglycan binding;heparin binding;hydrolase activity;hydrolase activity, acting on ester bonds;pattern binding;phosphatase activity;phosphoprotein phosphatase activity;phosphoric ester hydrolase activity;polysaccharide binding;protein binding;protein complex binding;protein tyrosi…	cell body;cell part;cell projection;extracellular membrane-bounded organelle;extracellular organelle;extracellular region part;extracellular vesicular exosome;integral to membrane;intrinsic to membrane;membrane part;membrane-bounded organelle;membrane-bounded vesicle;neuron projection;neuronal cell body;organelle;vesicle	211.49	186.09	23359000	79	5.2708	5.50101
P26231;E0CXB9;Q61301;Q8BS72;REV__Q9JMB1	P26231	Catenin alpha-1	Ctnna1	actin cytoskeleton organization;actin filament organization;actin filament-based process;aging;anatomical structure development;anatomical structure morphogenesis;apical junction assembly;axon regeneration;axonogenesis;biological adhesion;biological regulation;brain morphogenesis;cell adhesion;cell junction assembly;cell junction organization;cell migration;cell migration in hindbrain;cell motili…	actin binding;actin filament binding;beta-catenin binding;binding;cadherin binding;cell adhesion molecule binding;cytoskeletal protein binding;gamma-catenin binding;protein binding;structural molecule activity;vinculin binding	acrosomal vesicle;actin cytoskeleton;adherens junction;anchoring junction;axon;basolateral plasma membrane;catenin complex;cell junction;cell part;cell projection;cell-cell adherens junction;cell-cell contact zone;cell-cell junction;cell-substrate adherens junction;cell-substrate junction;cytoplasm;cytoplasmic membrane-bounded vesicle;cytoplasmic part;cytoplasmic vesicle;cytoskeleton;cytosol;extr…	100.11	263.39	40509000	109	3.67535	5.40583
P97326;P70408	P97326	Cadherin-6	Cdh6	biological adhesion;cell adhesion;cell-cell adhesion;cellular process;homophilic cell adhesion	binding;calcium ion binding;cation binding;ion binding;metal ion binding	cell part;extracellular membrane-bounded organelle;extracellular organelle;extracellular region part;extracellular vesicular exosome;integral to membrane;intrinsic to membrane;membrane;membrane part;membrane-bounded organelle;membrane-bounded vesicle;organelle;plasma membrane;vesicle	88.354	100.96	12558000	37	4.46265	5.28271
Q61087;A0A0A6YVX1	Q61087	Laminin subunit beta-3	Lamb3	biological adhesion;brown fat cell differentiation;cell adhesion;cell differentiation;cellular developmental process;cellular process;developmental process;fat cell differentiation		basement membrane;extracellular matrix part;extracellular region;extracellular region part;laminin complex;laminin-5 complex;macromolecular complex;protein complex	128.9	168.78	13973000	50	4.08201	5.26295
P70280	P70280	Vesicle-associated membrane protein 7	Vamp7	acylglycerol transport;biological regulation;calcium ion-dependent exocytosis;cell activation;cell activation involved in immune response;cellular component assembly;cellular component assembly at cellular level;cellular component organization;cellular component organization at cellular level;cellular component organization or biogenesis;cellular component organization or biogenesis at cellular l…	binding;protein binding;SNAP receptor activity;SNARE binding	apical part of cell;azurophil granule membrane;cell junction;cell part;cell projection;cell surface;cytoplasm;cytoplasmic membrane-bounded vesicle;cytoplasmic part;cytoplasmic vesicle;cytoplasmic vesicle membrane;cytoplasmic vesicle part;endocytic vesicle;endocytic vesicle membrane;endoplasmic reticulum membrane;endoplasmic reticulum part;endosomal part;endosome membrane;extracellular membrane-bo…	24.967	73.836	12286000	43	5.24587	5.26035
F2Z4A3;A0A087WRT4;A7ISQ2;A7ISQ1	F2Z4A3		Fat1	actin cytoskeleton organization;actin filament organization;actin filament-based process;biological adhesion;cell adhesion;cell-cell adhesion;cellular component organization;cellular component organization at cellular level;cellular component organization or biogenesis;cellular component organization or biogenesis at cellular level;cellular process;cytoskeleton organization;establishment or maint…	binding;calcium ion binding;cation binding;ion binding;metal ion binding	adherens junction;anchoring junction;cell junction;cell part;cell projection;cell-cell junction;cell-substrate adherens junction;cell-substrate junction;cytoplasmic part;extracellular membrane-bounded organelle;extracellular organelle;extracellular region part;extracellular vesicular exosome;filopodium;focal adhesion;integral to membrane;intracellular membrane-bounded organelle;intracellular orga…	506.26	177.14	19634000	71	3.2921	5.18247
Q80W68	Q80W68	Kin of IRRE-like protein 1	Kirrel	biological adhesion;biological regulation;cell adhesion;cell-cell adhesion;cellular component organization;cellular component organization or biogenesis;cellular process;establishment of localization;excretion;multicellular organismal process;negative regulation of biological process;negative regulation of cellular metabolic process;negative regulation of cellular process;negative regulation of c…	binding;cytoskeletal protein binding;myosin binding;protein binding	cell junction;cell part;cell projection membrane;cell projection part;cell-cell junction;cytoplasmic part;dendritic shaft;extracellular membrane-bounded organelle;extracellular organelle;extracellular region part;extracellular vesicular exosome;integral to membrane;intracellular part;intrinsic to membrane;membrane;membrane part;membrane raft;membrane-bounded organelle;membrane-bounded vesicle;org…	87.175	111.71	9290200	34	3.7103	5.15425
F8VPU2;E9Q805	F8VPU2	FERM, RhoGEF and pleckstrin domain-containing protein 1	Farp1	anatomical structure morphogenesis;biological regulation;cell part morphogenesis;cell projection morphogenesis;cell projection organization;cellular component assembly;cellular component assembly at cellular level;cellular component morphogenesis;cellular component organization;cellular component organization at cellular level;cellular component organization or biogenesis;cellular component organ…	enzyme regulator activity;GTPase regulator activity;guanyl-nucleotide exchange factor activity;nucleoside-triphosphatase regulator activity;Rac guanyl-nucleotide exchange factor activity;Ras guanyl-nucleotide exchange factor activity;Rho guanyl-nucleotide exchange factor activity;small GTPase regulator activity	cell junction;cell part;cell projection;cell projection part;cytoplasm;cytoplasmic part;cytoskeleton;cytosol;dendrite;dendritic spine;extrinsic to internal side of plasma membrane;extrinsic to membrane;extrinsic to plasma membrane;filopodium;intracellular non-membrane-bounded organelle;intracellular organelle;intracellular part;membrane part;neuron projection;neuron spine;non-membrane-bounded org…	118.87	96.195	13252000	58	5.06716	5.15399
P08752;A0A0A6YWA9;A2AE32;P20612;P18872;P50149;A2AE31;D3Z2M7;F6QPU5;Q66L47;Q8CGK7	P08752;A0A0A6YWA9	Guanine nucleotide-binding protein G(i) subunit alpha-2	Gnai2	activation of adenylate cyclase activity;activation of adenylate cyclase activity by dopamine receptor signaling pathway;activation of adenylate cyclase activity by G-protein signaling pathway;activation of MAPKK activity;activation of protein kinase activity;adenosine receptor signaling pathway;aging;anatomical structure development;behavior;biological regulation;calcium ion homeostasis;cAMP-med…	binding;catalytic activity;cation binding;corticotropin-releasing hormone receptor 1 binding;corticotropin-releasing hormone receptor binding;G-protein beta/gamma-subunit complex binding;G-protein coupled photoreceptor activity;G-protein coupled receptor activity;G-protein-coupled receptor binding;GTP binding;GTPase activity;guanyl nucleotide binding;guanyl ribonucleotide binding;hormone receptor…	apical plasma membrane;cell body;cell part;cell projection;centrosome;cilium;cytoplasm;cytoplasmic part;cytoskeletal part;cytosol;dendrite;extracellular membrane-bounded organelle;extracellular organelle;extracellular region part;extracellular vesicular exosome;extrinsic to internal side of plasma membrane;extrinsic to membrane;extrinsic to plasma membrane;heterotrimeric G-protein complex;intrace…	40.489	128.58	32413000	61	3.6375	5.02502
Q60790;P58069;D6RFE0	Q60790	Ras GTPase-activating protein 3	Rasa3	biological regulation;calcium ion transmembrane transport;calcium ion transport;cation transport;cellular process;cellular response to heat;cellular response to stimulus;cellular response to stress;divalent inorganic cation transport;divalent metal ion transport;establishment of localization;intracellular signal transduction;ion transmembrane transport;ion transport;metal ion transport;negative r…	binding;calcium channel activity;calcium-release channel activity;cation binding;cation channel activity;cation transmembrane transporter activity;channel activity;enzyme activator activity;enzyme regulator activity;gated channel activity;GTPase activator activity;GTPase regulator activity;ion binding;ion channel activity;ion transmembrane transporter activity;ligand-gated channel activity;ligand…	cell part;cytoplasm;intracellular part;intrinsic to internal side of plasma membrane;intrinsic to membrane;intrinsic to plasma membrane;membrane part;plasma membrane part	95.986	168.33	30873000	65	3.99104	4.89258
P37172;B1AW87	P37172	Activin receptor type-1	Acvr1	activin receptor signaling pathway;acute inflammatory response;ameboidal cell migration;anatomical structure development;anatomical structure formation involved in morphogenesis;anatomical structure morphogenesis;atrial septum morphogenesis;atrial septum primum morphogenesis;biological regulation;BMP signaling pathway;branching morphogenesis of a tube;cardiac cell fate commitment;cardiac muscle c…	activin binding;activin receptor activity, type I;activin-activated receptor activity;adenyl nucleotide binding;adenyl ribonucleotide binding;ATP binding;binding;catalytic activity;cation binding;cytokine binding;growth factor binding;identical protein binding;ion binding;kinase activity;metal ion binding;molecular transducer activity;nucleotide binding;phosphotransferase activity, alcohol group …	activin receptor complex;apical part of cell;cell part;integral to membrane;integral to plasma membrane;intrinsic to membrane;intrinsic to plasma membrane;macromolecular complex;membrane part;plasma membrane part;protein complex;receptor complex	57.225	60.372	9495200	26	4.55013	4.89068
Q810B6	Q810B6	Rabankyrin-5	Ankfy1	biological regulation;cellular component organization;cellular component organization at cellular level;cellular component organization or biogenesis;cellular component organization or biogenesis at cellular level;cellular localization;cellular membrane fusion;cellular membrane organization;cellular process;endocytosis;endosomal vesicle fusion;endosome localization;endosome transport;establishmen…	binding;cation binding;enzyme binding;GTPase binding;ion binding;metal ion binding;protein binding;Rab GTPase binding;Ras GTPase binding;small GTPase binding	cell part;cytoplasmic membrane-bounded vesicle;cytoplasmic part;cytoplasmic vesicle;early endosome;endosomal part;endosome;endosome membrane;extracellular membrane-bounded organelle;extracellular organelle;extracellular region part;extracellular vesicular exosome;intracellular membrane-bounded organelle;intracellular organelle;intracellular organelle part;intracellular part;lysosomal membrane;mac…	128.65	202.52	23680000	82	2.21518	4.84621
Q9D880	Q9D880	Mitochondrial import inner membrane translocase subunit TIM50	Timm50	apoptotic mitochondrial changes;cellular component organization;cellular component organization at cellular level;cellular component organization or biogenesis;cellular component organization or biogenesis at cellular level;cellular macromolecule metabolic process;cellular membrane organization;cellular metabolic process;cellular process;cellular protein metabolic process;dephosphorylation;establ…	binding;catalytic activity;cytokine receptor binding;growth factor receptor binding;hydrolase activity;hydrolase activity, acting on ester bonds;interleukin-2 receptor binding;phosphatase activity;phosphoprotein phosphatase activity;phosphoric ester hydrolase activity;protein binding;protein serine/threonine phosphatase activity;protein tyrosine phosphatase activity;receptor binding;ribonucleopro…	cell part;cytoplasmic part;integral to membrane;intracellular membrane-bounded organelle;intracellular organelle;intracellular organelle part;intracellular part;intrinsic to membrane;macromolecular complex;membrane;membrane part;membrane-bounded organelle;mitochondrial inner membrane;mitochondrial inner membrane presequence translocase complex;mitochondrial membrane;mitochondrial membrane part;mi…	39.776	138	31971000	39	2.41244	4.83102
Q06890;E9Q9B8;E9PUU2;E9PXG5;E9Q8Y5;E9Q2G2	Q06890;E9Q9B8;E9PUU2;E9PXG5;E9Q8Y5	Clusterin;Clusterin beta chain;Clusterin alpha chain	Clu	anatomical structure morphogenesis;biological regulation;cell activation;cell morphogenesis;cellular component assembly;cellular component assembly at cellular level;cellular component morphogenesis;cellular component organization;cellular component organization at cellular level;cellular component organization or biogenesis;cellular component organization or biogenesis at cellular level;cellular…	binding;enzyme binding;misfolded protein binding;protein binding;ubiquitin protein ligase binding	blood microparticle;cell part;chromaffin granule;cytoplasm;cytoplasmic membrane-bounded vesicle;cytoplasmic part;cytoplasmic vesicle;cytosol;endoplasmic reticulum;extracellular matrix;extracellular membrane-bounded organelle;extracellular organelle;extracellular region part;extracellular space;extracellular vesicular exosome;high-density lipoprotein particle;intracellular membrane-bounded organel…	51.655	63.171	14884000	31	2.20651	4.79917
Q99K01;D3YZA7	Q99K01	Pyridoxal-dependent decarboxylase domain-containing protein 1	Pdxdc1	carboxylic acid metabolic process;cellular ketone metabolic process;cellular metabolic process;cellular process;metabolic process;organic acid metabolic process;oxoacid metabolic process;small molecule metabolic process	binding;carbon-carbon lyase activity;carboxy-lyase activity;catalytic activity;cofactor binding;lyase activity;pyridoxal phosphate binding;vitamin B6 binding;vitamin binding	cell part;cytoplasmic part;Golgi apparatus;intracellular membrane-bounded organelle;intracellular organelle;intracellular part;membrane-bounded organelle;organelle	87.334	119.38	15562000	49	3.51341	4.76373
Q3U2C5;A0A0A6YWR9	Q3U2C5	E3 ubiquitin-protein ligase RNF149	Rnf149	biological regulation;cellular macromolecule metabolic process;cellular metabolic process;cellular process;cellular protein metabolic process;cellular response to chemical stimulus;cellular response to drug;cellular response to stimulus;macromolecule metabolic process;macromolecule modification;metabolic process;negative regulation of biological process;negative regulation of cell communication;n…	binding;catalytic activity;cation binding;ion binding;ligase activity;metal ion binding;transition metal ion binding;zinc ion binding	cell part;extracellular membrane-bounded organelle;extracellular organelle;extracellular region part;extracellular vesicular exosome;integral to membrane;intrinsic to membrane;membrane;membrane part;membrane-bounded organelle;membrane-bounded vesicle;organelle;vesicle	42.552	68.078	7713500	31	3.26034	4.75807
E9Q9L6;Q6ZQA0;F6VTL9;F6ZZB1;D3Z2K6;F7CGQ9	E9Q9L6;Q6ZQA0;F6VTL9	Neurobeachin-like protein 2	Nbeal2	anatomical structure development;anatomical structure formation involved in morphogenesis;biological regulation;blood coagulation;cell development;cell differentiation;cellular component organization;cellular component organization at cellular level;cellular component organization or biogenesis;cellular component organization or biogenesis at cellular level;cellular developmental process;cellular…	binding;lipid binding;phospholipid binding	cell part;cytoplasmic part;endomembrane system;endoplasmic reticulum;extrinsic to membrane;intracellular membrane-bounded organelle;intracellular organelle;intracellular part;membrane;membrane part;membrane-bounded organelle;organelle	302.76	323.31	1533000000	194	4.74481	4.75327
P09055	P09055	Integrin beta-1	Itgb1	actin cytoskeleton organization;actin filament-based process;actomyosin structure organization;anatomical structure development;anatomical structure homeostasis;anatomical structure morphogenesis;associative learning;axon extension;behavior;biological adhesion;biological regulation;blood vessel endothelial cell migration;calcium ion homeostasis;calcium-independent cell-matrix adhesion;cardiac cel…	actin binding;binding;cation binding;cell adhesion molecule binding;cytoskeletal protein binding;enzyme binding;integrin binding;ion binding;metal ion binding;peptide binding;protease binding;protein binding;protein complex binding;protein dimerization activity;protein heterodimerization activity;receptor activity;receptor binding	acrosomal vesicle;adherens junction;alpha10-beta1 integrin complex;alpha11-beta1 integrin complex;alpha1-beta1 integrin complex;alpha2-beta1 integrin complex;alpha3-beta1 integrin complex;alpha7-beta1 integrin complex;alpha9-beta1 integrin complex;anchoring junction;basement membrane;cell junction;cell part;cell projection;cell projection membrane;cell projection part;cell surface;cell-cell conta…	88.231	80.934	9919700	38	2.65924	4.74295
Q8VCE9;A2A4L0;M0QWE8	Q8VCE9	Pleckstrin homology domain-containing family H member 3	Plekhh3	biological regulation;cellular process;cellular response to stimulus;regulation of biological process;regulation of cellular process;response to stimulus;signal transduction		cell part;cytoskeleton;extracellular region part;extracellular space;intracellular non-membrane-bounded organelle;intracellular organelle;intracellular part;non-membrane-bounded organelle;organelle	85.841	76.217	8271600	25	6.2103	4.72137
A2A863;A2A864	A2A863;A2A864	Integrin beta-4;Integrin beta	Itgb4	anatomical structure development;autophagy;biological adhesion;biological regulation;catabolic process;cell adhesion;cell differentiation;cell junction assembly;cell junction organization;cell motility;cell projection assembly;cell projection organization;cell surface receptor linked signaling pathway;cell-matrix adhesion;cell-substrate adhesion;cell-substrate junction assembly;cellular catabolic…	binding;G-protein-coupled receptor binding;protein binding;receptor activity;receptor binding	basal plasma membrane;basement membrane;cell junction;cell leading edge;cell part;cell surface;cell-substrate junction;extracellular matrix part;extracellular membrane-bounded organelle;extracellular organelle;extracellular region part;extracellular vesicular exosome;hemidesmosome;integrin complex;macromolecular complex;membrane;membrane part;membrane-bounded organelle;membrane-bounded vesicle;or…	201.65	280.46	34166000	119	1.44493	4.69003
Q91V35;P18052	Q91V35;P18052	Receptor-type tyrosine-protein phosphatase;Receptor-type tyrosine-protein phosphatase alpha	Ptpra	biological regulation;cell surface receptor linked signaling pathway;cellular macromolecule metabolic process;cellular metabolic process;cellular process;cellular protein metabolic process;cellular response to chemical stimulus;cellular response to endogenous stimulus;cellular response to hormone stimulus;cellular response to insulin stimulus;cellular response to organic substance;cellular respon…	catalytic activity;hydrolase activity;hydrolase activity, acting on ester bonds;phosphatase activity;phosphoprotein phosphatase activity;phosphoric ester hydrolase activity;protein tyrosine phosphatase activity	cell part;extracellular membrane-bounded organelle;extracellular organelle;extracellular region part;extracellular vesicular exosome;integral to membrane;intrinsic to membrane;macromolecular complex;membrane part;membrane-bounded organelle;membrane-bounded vesicle;organelle;protein complex;receptor complex;vesicle	89.841	78.287	8291100	40	2.08423	4.65513
B0V2N1	B0V2N1	Receptor-type tyrosine-protein phosphatase S	Ptprs	anatomical structure development;biological adhesion;cell adhesion;cellular macromolecule metabolic process;cellular metabolic process;cellular process;cellular protein metabolic process;cerebellum development;cerebral cortex development;corpus callosum development;dephosphorylation;developmental process;hippocampus development;macromolecule metabolic process;macromolecule modification;metabolic …	catalytic activity;hydrolase activity;hydrolase activity, acting on ester bonds;phosphatase activity;phosphoprotein phosphatase activity;phosphoric ester hydrolase activity;protein tyrosine phosphatase activity	cell part;extracellular membrane-bounded organelle;extracellular organelle;extracellular region part;extracellular vesicular exosome;integral to membrane;intrinsic to membrane;membrane part;membrane-bounded organelle;membrane-bounded vesicle;organelle;vesicle	211.9	72.272	6585200	28	4.11271	4.61039
O35607	O35607	Bone morphogenetic protein receptor type-2	Bmpr2	anatomical structure development;anatomical structure formation involved in morphogenesis;anatomical structure morphogenesis;anterior/posterior pattern specification;appendage development;artery development;biological regulation;biosynthetic process;blood vessel development;blood vessel remodeling;BMP signaling pathway;bone morphogenesis;brain development;cell communication;cell development;cell …	adenyl nucleotide binding;adenyl ribonucleotide binding;ATP binding;binding;catalytic activity;cation binding;ion binding;kinase activity;metal ion binding;molecular transducer activity;nucleotide binding;phosphotransferase activity, alcohol group as acceptor;protein kinase activity;protein serine/threonine kinase activity;purine nucleotide binding;purine ribonucleoside triphosphate binding;purin…	apical plasma membrane;basal plasma membrane;caveola;cell body;cell part;cell projection;cell surface;cytoplasm;dendrite;extracellular region part;extracellular space;integral to membrane;integral to plasma membrane;intracellular part;intrinsic to membrane;intrinsic to plasma membrane;membrane;membrane part;membrane raft;neuron projection;neuronal cell body;plasma membrane;plasma membrane part	115.02	44.793	7301400	18	4.06005	4.58699
Q62351;Q8C872	Q62351;Q8C872	Transferrin receptor protein 1	Tfrc	biological regulation;cation homeostasis;cation transport;cell differentiation;cellular cation homeostasis;cellular chemical homeostasis;cellular developmental process;cellular homeostasis;cellular ion homeostasis;cellular iron ion homeostasis;cellular metal ion homeostasis;cellular process;cellular response to chemical stimulus;cellular response to drug;cellular response to stimulus;chemical hom…	binding;cargo receptor activity;cation transmembrane transporter activity;double-stranded RNA binding;identical protein binding;inorganic cation transmembrane transporter activity;ion transmembrane transporter activity;iron ion transmembrane transporter activity;metal ion transmembrane transporter activity;nucleic acid binding;protein binding;receptor activity;RNA binding;substrate-specific trans…	blood microparticle;cell part;cell surface;coated pit;cytoplasmic membrane-bounded vesicle;cytoplasmic part;cytoplasmic vesicle;endosome;external side of plasma membrane;extracellular membrane-bounded organelle;extracellular organelle;extracellular region;extracellular region part;extracellular space;extracellular vesicular exosome;integral to membrane;intracellular membrane-bounded organelle;int…	85.73	179.26	34572000	67	3.10348	4.53499
E9QM38;P55012;A2AQ52;A2AQ51;A2AQ50;P55014	E9QM38;P55012	Solute carrier family 12 member 2	Slc12a2	ammonium transmembrane transport;ammonium transport;anatomical structure development;anatomical structure morphogenesis;anion transport;biological regulation;branching involved in mammary gland duct morphogenesis;branching morphogenesis of a tube;cation transport;cell surface receptor linked signaling pathway;cell volume homeostasis;cellular homeostasis;cellular hyperosmotic response;cellular hyp…	active transmembrane transporter activity;ammonium transmembrane transporter activity;anion transmembrane transporter activity;anion:cation symporter activity;cation transmembrane transporter activity;cation:chloride symporter activity;chloride transmembrane transporter activity;inorganic anion transmembrane transporter activity;inorganic cation transmembrane transporter activity;ion transmembran…	apical plasma membrane;basolateral plasma membrane;cell part;extracellular membrane-bounded organelle;extracellular organelle;extracellular region part;extracellular vesicular exosome;integral to membrane;intrinsic to membrane;membrane part;membrane-bounded organelle;membrane-bounded vesicle;organelle;plasma membrane part;vesicle	130.67	108.03	14165000	39	3.95741	4.48541
Q9D304;A2AGL8	Q9D304;A2AGL8	E3 ubiquitin-protein ligase RNF128	Rnf128	biological regulation;cellular macromolecule metabolic process;cellular metabolic process;cellular process;cellular protein metabolic process;macromolecule metabolic process;macromolecule modification;metabolic process;negative regulation of biological process;negative regulation of biosynthetic process;negative regulation of cellular biosynthetic process;negative regulation of cellular metabolic…	binding;catalytic activity;cation binding;ion binding;ligase activity;metal ion binding;transition metal ion binding;zinc ion binding	cell part;cytoplasmic part;cytoskeleton;endoplasmic reticulum;endosome;Golgi apparatus;integral to membrane;intracellular membrane-bounded organelle;intracellular non-membrane-bounded organelle;intracellular organelle;intracellular part;intrinsic to membrane;late endosome;membrane part;membrane-bounded organelle;non-membrane-bounded organelle;organelle;perinuclear region of cytoplasm	46.276	43.553	13574000	19	2.87752	4.47474
D3YYT0;P15116;P39038	D3YYT0;P15116	Cadherin-2	Cdh2	anatomical structure morphogenesis;axon guidance;biological adhesion;biological regulation;blood vessel morphogenesis;calcium-dependent cell-cell adhesion;cell adhesion;cell adhesion mediated by integrin;cell differentiation;cell migration;cell motility;cell-cell adhesion;cell-cell adhesion mediated by cadherin;cellular component movement;cellular component organization;cellular component organiz…	alpha-catenin binding;binding;calcium ion binding;cation binding;enzyme binding;gamma-catenin binding;ion binding;metal ion binding;phosphatase binding;protein binding;protein phosphatase binding	adherens junction;anchoring junction;apical plasma membrane;basolateral plasma membrane;catenin complex;cell junction;cell part;cell projection;cell-cell adherens junction;cell-cell contact zone;cell-cell junction;cell-substrate adherens junction;cell-substrate junction;extracellular membrane-bounded organelle;extracellular organelle;extracellular region part;extracellular vesicular exosome;extri…	93.856	58.459	11937000	22	4.05743	4.44607
Q60766;Q5NCB5	Q60766;Q5NCB5	Immunity-related GTPase family M protein 1	Irgm1	autophagy;catabolic process;cellular catabolic process;cellular metabolic process;cellular process;defense response;immune response;immune system process;innate immune response;metabolic process;response to stimulus;response to stress	binding;catalytic activity;GTP binding;guanyl nucleotide binding;guanyl ribonucleotide binding;hydrolase activity;nucleotide binding;purine nucleotide binding;purine ribonucleoside triphosphate binding;purine ribonucleotide binding;ribonucleotide binding	autophagic vacuole membrane;cell part;cell projection;cytoplasmic part;cytoplasmic vesicle membrane;cytoplasmic vesicle part;endocytic vesicle membrane;endoplasmic reticulum;endosomal part;endosome;endosome membrane;Golgi apparatus part;Golgi membrane;intracellular membrane-bounded organelle;intracellular organelle;intracellular organelle part;intracellular part;late endosome;late endosome membra…	46.551	23.68	6889900	16	3.38329	4.38511
E9Q9N6;E9PYX3;E9QMP6;Q05512;F6ZS70;Q3T9A3;F7A3Q3;F6ZEX4;E9Q8H5;F6UY70;F7CVZ7;E9Q2J6;E9Q2G8;F7CRG8;E9PZ55;F6Z4Q6	E9Q9N6;E9PYX3;E9QMP6;Q05512;F6ZS70;Q3T9A3	Serine/threonine-protein kinase MARK2	Mark2	biological regulation;cell migration;cell motility;cell surface receptor linked signaling pathway;cellular component movement;cellular macromolecule metabolic process;cellular metabolic process;cellular process;cellular protein metabolic process;cellular response to stimulus;establishment of cell polarity;establishment or maintenance of apical/basal cell polarity;establishment or maintenance of b…	adenyl nucleotide binding;adenyl ribonucleotide binding;ATP binding;binding;catalytic activity;cation binding;ion binding;kinase activity;lipid binding;magnesium ion binding;metal ion binding;nucleotide binding;phosphotransferase activity, alcohol group as acceptor;protein kinase activity;protein serine/threonine kinase activity;purine nucleotide binding;purine ribonucleoside triphosphate binding…	actin filament;basal cortex;cell cortex part;cell part;cytoplasmic part;cytoskeletal part;intracellular membrane-bounded organelle;intracellular organelle;intracellular organelle part;intracellular part;lateral plasma membrane;macromolecular complex;membrane;membrane part;membrane-bounded organelle;nucleus;organelle;organelle part;plasma membrane;plasma membrane part;protein complex	79.091	120.36	23963000	74	2.69254	4.36495
E9Q9B7	E9Q9B7		Kidins220	anatomical structure morphogenesis;biological regulation;cell part morphogenesis;cell projection morphogenesis;cell projection organization;cellular component morphogenesis;cellular component organization;cellular component organization at cellular level;cellular component organization or biogenesis;cellular component organization or biogenesis at cellular level;cellular developmental process;cel…	binding;enzyme regulator activity;kinase regulator activity;PDZ domain binding;protein binding;protein domain specific binding;protein kinase regulator activity	cell part;intracellular organelle part;intracellular part;membrane;nuclear part;nucleoplasm;organelle part	199.18	19.07	10243000	5	2.64347	4.35567
O35682	O35682	Myeloid-associated differentiation marker	Myadm	anatomical structure development;biological regulation;cell development;cellular component organization;cellular component organization or biogenesis;cellular developmental process;cellular membrane organization;cellular process;developmental process;endothelial cell development;epithelial cell development;establishment of endothelial barrier;establishment of localization;establishment of localiz…		cell cortex part;cell junction;cell part;cell projection;cell-cell junction;cortical actin cytoskeleton;cortical cytoskeleton;cytoplasmic part;cytoskeletal part;cytoskeleton;extracellular membrane-bounded organelle;extracellular organelle;extracellular region part;extracellular vesicular exosome;integral to membrane;intracellular non-membrane-bounded organelle;intracellular organelle;intracellula…	35.284	25.562	8537600	13	2.89489	4.34312
Q8VCH7	Q8VCH7	Retinol dehydrogenase 10	Rdh10	anatomical structure development;anatomical structure formation involved in morphogenesis;anatomical structure morphogenesis;apocarotenoid metabolic process;appendage morphogenesis;axis elongation;biological regulation;biosynthetic process;branch elongation of an epithelium;branching morphogenesis of a tube;bud elongation involved in lung branching;camera-type eye development;carboxylic acid meta…	alcohol dehydrogenase (NADP+) activity;aldo-keto reductase (NADP) activity;catalytic activity;NADP-retinol dehydrogenase activity;oxidoreductase activity;oxidoreductase activity, acting on CH-OH group of donors;oxidoreductase activity, acting on the CH-OH group of donors, NAD or NADP as acceptor;retinol dehydrogenase activity	cell body;cell part;cytoplasm;cytoplasmic part;endoplasmic reticulum membrane;endoplasmic reticulum part;integral to membrane;intracellular organelle part;intracellular part;intrinsic to membrane;membrane;membrane part;organelle membrane;organelle part	38.075	70.777	9955400	25	4.63167	4.32408
A2A4A6;Q62077;G3UXP4	A2A4A6;Q62077	Phosphoinositide phospholipase C;1-phosphatidylinositol 4,5-bisphosphate phosphodiesterase gamma-1	Plcg1	activation of immune response;antigen receptor-mediated signaling pathway;biological regulation;calcium-mediated signaling;catabolic process;cell migration;cell motility;cell surface receptor linked signaling pathway;cellular catabolic process;cellular component movement;cellular lipid catabolic process;cellular lipid metabolic process;cellular metabolic process;cellular process;cellular response…	binding;calcium ion binding;catalytic activity;cation binding;cytokine receptor binding;enzyme binding;glutamate receptor binding;hydrolase activity;hydrolase activity, acting on ester bonds;ion binding;kinase binding;lipase activity;metal ion binding;molecular transducer activity;neurotrophin receptor binding;neurotrophin TRK receptor binding;neurotrophin TRKA receptor binding;phosphatidylinosit…	cell junction;cell part;cell projection;cell-cell junction;cytoplasm;cytoplasmic part;cytosol;intracellular organelle part;intracellular part;lamellipodium;macromolecular complex;membrane;nuclear part;organelle part;plasma membrane;protein complex;ruffle;signalosome	148.53	76.804	8215600	40	4.95931	4.30603
P61148;D3Z192;D3Z6H1;D6RCX9;D3Z6E2	P61148	Fibroblast growth factor 1	Fgf1	anatomical structure development;anatomical structure formation involved in morphogenesis;angiogenesis;axis elongation;biological regulation;branch elongation involved in ureteric bud branching;branch elongation of an epithelium;cardiac muscle cell proliferation;cell communication;cell differentiation;cell proliferation;cell surface receptor linked signaling pathway;cell-cell signaling;cell-cell …	binding;carbohydrate binding;fibroblast growth factor receptor binding;glycosaminoglycan binding;growth factor activity;growth factor receptor binding;heparin binding;pattern binding;polysaccharide binding;protein binding;receptor binding	cell cortex;cell part;cytoplasmic part;cytosol;extracellular matrix;extracellular region;extracellular region part;extracellular space;intracellular non-membrane-bounded organelle;intracellular organelle;intracellular organelle part;intracellular part;non-membrane-bounded organelle;nuclear part;nucleolus;nucleoplasm;organelle;organelle part;proteinaceous extracellular matrix	17.417	100.4	27236000	30	4.26482	4.26862
D3Z5I1;Q3UPF5;G3X9X5	D3Z5I1;Q3UPF5;G3X9X5	Zinc finger CCCH-type antiviral protein 1	Zc3hav1	biological regulation;cellular process;cellular response to chemical stimulus;cellular response to dsRNA;cellular response to exogenous dsRNA;cellular response to organic substance;cellular response to stimulus;defense response;defense response to virus;immune effector process;immune response;immune system process;innate immune response;interaction with host;interspecies interaction between organ…	binding;catalytic activity;cation binding;DEAD/H-box RNA helicase binding;enzyme binding;ion binding;metal ion binding;NAD+ ADP-ribosyltransferase activity;protein binding;transferase activity;transferase activity, transferring glycosyl groups;transferase activity, transferring pentosyl groups	cell part;cytoplasm;cytoplasmic part;endosome;Golgi apparatus;intracellular membrane-bounded organelle;intracellular organelle;intracellular part;late endosome;lysosome;lytic vacuole;membrane-bounded organelle;nucleus;organelle;vacuole	112.53	142.34	22146000	58	3.73972	4.25054
Q9EPE9	Q9EPE9	Manganese-transporting ATPase 13A1	Atp13a1	cation transport;establishment of localization;ion transport;transport	adenyl nucleotide binding;adenyl ribonucleotide binding;ATP binding;ATPase activity;binding;catalytic activity;cation binding;hydrolase activity;hydrolase activity, acting on acid anhydrides;hydrolase activity, acting on acid anhydrides, in phosphorus-containing anhydrides;ion binding;metal ion binding;nucleoside-triphosphatase activity;nucleotide binding;purine nucleotide binding;purine ribonucl…	cell part;cytoplasmic part;endoplasmic reticulum membrane;endoplasmic reticulum part;integral to membrane;intracellular organelle part;intracellular part;intrinsic to membrane;membrane;membrane part;organelle membrane;organelle part	132.39	97.785	10336000	56	4.05313	4.24726
P14094;A0A0A6YX05	P14094;A0A0A6YX05	Sodium/potassium-transporting ATPase subunit beta-1	Atp1b1	biological adhesion;biological regulation;calcium ion homeostasis;calcium-mediated signaling;cardiac muscle contraction;cation homeostasis;cation transport;cell adhesion;cellular calcium ion homeostasis;cellular cation homeostasis;cellular chemical homeostasis;cellular component organization;cellular component organization or biogenesis;cellular divalent inorganic cation homeostasis;cellular home…	active transmembrane transporter activity;antigen binding;ATPase activator activity;ATPase activity;ATPase activity, coupled;ATPase activity, coupled to movement of substances;ATPase activity, coupled to transmembrane movement of ions;ATPase activity, coupled to transmembrane movement of ions, phosphorylative mechanism;ATPase activity, coupled to transmembrane movement of substances;ATPase bindin…	apical plasma membrane;basolateral plasma membrane;caveola;cell junction;cell part;cell-cell contact zone;cell-cell junction;extracellular membrane-bounded organelle;extracellular organelle;extracellular region part;extracellular vesicular exosome;intercalated disc;macromolecular complex;membrane;membrane part;membrane raft;membrane-bounded organelle;membrane-bounded vesicle;myelin sheath;organel…	35.194	18.497	4236800	11	3.99335	4.21897
P09803	P09803	Cadherin-1;E-Cad/CTF1;E-Cad/CTF2;E-Cad/CTF3	Cdh1	adherens junction organization;anatomical structure development;anatomical structure formation involved in morphogenesis;anatomical structure morphogenesis;biological adhesion;biological regulation;calcium-dependent cell-cell adhesion;cell adhesion;cell development;cell differentiation;cell junction assembly;cell junction organization;cell morphogenesis;cell morphogenesis involved in differentiat…	ankyrin binding;beta-catenin binding;binding;calcium ion binding;cation binding;cell adhesion molecule binding;cytoskeletal protein binding;enzyme binding;gamma-catenin binding;glycoprotein binding;GTPase activating protein binding;ion binding;metal ion binding;phosphatase binding;protein binding;protein domain specific binding;protein phosphatase binding	actin cytoskeleton;adherens junction;aggresome;anchoring junction;apical junction complex;apical part of cell;axon;axon part;axon terminus;basolateral plasma membrane;catenin complex;cell junction;cell part;cell periphery;cell projection;cell projection part;cell surface;cell-cell adherens junction;cell-cell junction;cell-substrate adherens junction;cell-substrate junction;cytoplasm;cytoplasmic p…	98.255	72.397	9092100	37	3.21153	4.21757
A0A087WQT0;O88697;D3YXM1;A0A087WQ12;Q05DP1	A0A087WQT0;O88697;D3YXM1;A0A087WQ12;Q05DP1	Serine/threonine-protein kinase 16	Stk16	biological regulation;cellular macromolecule metabolic process;cellular metabolic process;cellular process;cellular protein metabolic process;cellular response to chemical stimulus;cellular response to endogenous stimulus;cellular response to growth factor stimulus;cellular response to organic substance;cellular response to stimulus;cellular response to transforming growth factor beta stimulus;ma…	adenyl nucleotide binding;adenyl ribonucleotide binding;ATP binding;binding;catalytic activity;kinase activity;non-membrane spanning protein tyrosine kinase activity;nucleic acid binding transcription factor activity;nucleotide binding;phosphotransferase activity, alcohol group as acceptor;protein kinase activity;protein serine/threonine kinase activity;protein tyrosine kinase activity;purine nuc…	cell part;cytoplasm;cytoplasmic membrane-bounded vesicle;cytoplasmic part;cytoplasmic vesicle;Golgi apparatus part;Golgi-associated vesicle;intracellular membrane-bounded organelle;intracellular organelle;intracellular organelle part;intracellular part;membrane;membrane-bounded organelle;membrane-bounded vesicle;organelle;organelle part;perinuclear region of cytoplasm;vesicle	25.013	28.768	6706500	11	4.61346	4.19447
O89051	O89051	Integral membrane protein 2B;BRI2, membrane form;BRI2 intracellular domain;BRI2C, soluble form;Bri23 peptide	Itm2b	biological regulation;negative regulation of amyloid precursor protein biosynthetic process;negative regulation of biological process;negative regulation of biosynthetic process;negative regulation of cellular biosynthetic process;negative regulation of cellular macromolecule biosynthetic process;negative regulation of cellular metabolic process;negative regulation of cellular process;negative re…	adenyl nucleotide binding;adenyl ribonucleotide binding;ATP binding;beta-amyloid binding;binding;nucleotide binding;protein binding;purine nucleotide binding;purine ribonucleoside triphosphate binding;purine ribonucleotide binding;ribonucleotide binding	cell part;cytoplasmic part;cytoplasmic vesicle membrane;cytoplasmic vesicle part;endosomal part;endosome membrane;extracellular membrane-bounded organelle;extracellular organelle;extracellular region part;extracellular space;extracellular vesicular exosome;Golgi apparatus;Golgi apparatus part;Golgi membrane;Golgi-associated vesicle membrane;integral to membrane;integral to organelle membrane;intr…	30.26	25.398	9659000	15	5.96159	4.19223
Q9WTK5	Q9WTK5	Nuclear factor NF-kappa-B p100 subunit;Nuclear factor NF-kappa-B p52 subunit	Nfkb2	adaptive immune response;adaptive immune response based on somatic recombination of immune receptors built from immunoglobulin superfamily domains;anatomical structure development;biological regulation;biosynthetic process;cell activation;cell differentiation;cellular biosynthetic process;cellular component organization;cellular component organization at cellular level;cellular component organiza…	binding;chromatin binding;core promoter proximal region DNA binding;core promoter proximal region sequence-specific DNA binding;DNA binding;nucleic acid binding;nucleic acid binding transcription factor activity;regulatory region DNA binding;regulatory region nucleic acid binding;RNA polymerase II core promoter proximal region sequence-specific DNA binding;RNA polymerase II core promoter proximal…	Bcl3/NF-kappaB2 complex;cell part;cytoplasm;cytoplasmic part;cytosol;I-kappaB/NF-kappaB complex;intracellular membrane-bounded organelle;intracellular organelle;intracellular organelle part;intracellular part;macromolecular complex;membrane-bounded organelle;nuclear part;nucleoplasm;nucleus;organelle;organelle part;protein complex	96.831	30.722	10090000	7	4.01498	4.16814
Q9R100;A2AKS7	Q9R100;A2AKS7	Cadherin-17	Cdh17	biological adhesion;calcium-dependent cell-cell adhesion;cell adhesion;cell-cell adhesion;cellular process;establishment of localization;homophilic cell adhesion;oligopeptide transmembrane transport;oligopeptide transport;peptide transport;transmembrane transport;transport	active transmembrane transporter activity;binding;calcium ion binding;cation binding;ion binding;metal ion binding;oligopeptide transmembrane transporter activity;oligopeptide transporter activity;peptide transporter activity;proton-dependent oligopeptide secondary active transmembrane transporter activity;secondary active oligopeptide transmembrane transporter activity;secondary active transmemb…	basolateral plasma membrane;cell part;integral to membrane;integral to plasma membrane;intrinsic to membrane;intrinsic to plasma membrane;membrane;membrane part;plasma membrane;plasma membrane part	91.644	82.723	11019000	42	2.72523	4.13676
Q9DC51	Q9DC51	Guanine nucleotide-binding protein G(k) subunit alpha	Gnai3	biological regulation;cAMP-mediated signaling;cell cycle;cell division;cell surface receptor linked signaling pathway;cellular component organization;cellular component organization at cellular level;cellular component organization or biogenesis;cellular component organization or biogenesis at cellular level;cellular membrane fusion;cellular membrane organization;cellular process;cellular respons…	binding;catalytic activity;cation binding;G-protein beta/gamma-subunit complex binding;G-protein-coupled receptor binding;GTP binding;GTPase activity;guanyl nucleotide binding;guanyl ribonucleotide binding;hydrolase activity;hydrolase activity, acting on acid anhydrides;hydrolase activity, acting on acid anhydrides, in phosphorus-containing anhydrides;ion binding;metabotropic serotonin receptor b…	cell part;centrosome;cytoplasm;cytoplasmic membrane-bounded vesicle;cytoplasmic part;cytoplasmic vesicle;cytoskeletal part;extracellular membrane-bounded organelle;extracellular organelle;extracellular region part;extracellular vesicular exosome;extrinsic to internal side of plasma membrane;extrinsic to membrane;extrinsic to plasma membrane;Golgi apparatus;heterotrimeric G-protein complex;intrace…	40.538	43.649	9451000	21	5.16031	4.0974
Q8VBT0;F6V084	Q8VBT0;F6V084	Thioredoxin-related transmembrane protein 1	Tmx1	biological regulation;cell redox homeostasis;cellular homeostasis;cellular macromolecule metabolic process;cellular metabolic process;cellular process;cellular protein metabolic process;cellular response to stimulus;cellular response to stress;homeostatic process;macromolecule metabolic process;metabolic process;oxidation-reduction process;primary metabolic process;protein folding;protein metabol…	catalytic activity;disulfide oxidoreductase activity;intramolecular oxidoreductase activity;intramolecular oxidoreductase activity, interconverting keto- and enol-groups;intramolecular oxidoreductase activity, transposing S-S bonds;isomerase activity;oxidoreductase activity;oxidoreductase activity, acting on a sulfur group of donors;protein disulfide isomerase activity	cell part;cytoplasmic part;endoplasmic reticulum;endoplasmic reticulum membrane;endoplasmic reticulum part;integral to membrane;intracellular membrane-bounded organelle;intracellular non-membrane-bounded organelle;intracellular organelle;intracellular organelle part;intracellular part;intrinsic to membrane;membrane;membrane part;membrane-bounded organelle;non-membrane-bounded organelle;nuclear pa…	31.395	28.414	5294700	12	2.90362	4.01954
Q9DBH0;Q8BZZ3	Q9DBH0	NEDD4-like E3 ubiquitin-protein ligase WWP2	Wwp2	anatomical structure development;biological regulation;catabolic process;cell activation;cell differentiation;cellular catabolic process;cellular chemical homeostasis;cellular developmental process;cellular homeostasis;cellular ion homeostasis;cellular macromolecule catabolic process;cellular macromolecule metabolic process;cellular metabolic process;cellular process;cellular protein metabolic pr…	acid-amino acid ligase activity;binding;catalytic activity;ligase activity;ligase activity, forming carbon-nitrogen bonds;protein binding;protein binding transcription factor activity;RNA polymerase II transcription factor binding;RNA polymerase II transcription factor binding transcription factor activity;RNA polymerase II transcription factor binding transcription factor activity involved in po…	cell part;cytoplasm;extracellular membrane-bounded organelle;extracellular organelle;extracellular region part;extracellular vesicular exosome;intracellular membrane-bounded organelle;intracellular organelle;intracellular part;membrane;membrane-bounded organelle;membrane-bounded vesicle;nucleus;organelle;plasma membrane;vesicle	98.76	43.309	4584400	16	4.15148	4.0172
Q3TIZ5;E9QPX0;Q9DBR4;Q3TDW6;E9PWH3;F6V8Y6;A0A087WNN4;A0A087WRP1;A0A087WQH0;A0A087WR62;A0A087WPS7;A0A087WPI2;Q9QXJ1	Q3TIZ5;E9QPX0;Q9DBR4;Q3TDW6;E9PWH3	Amyloid beta A4 precursor protein-binding family B member 2	Apbb2	actin filament-based movement;actin filament-based process;apoptosis;associative learning;axon guidance;behavior;biological regulation;biosynthetic process;cell cycle arrest;cell cycle process;cell death;cell migration;cell motility;cellular biosynthetic process;cellular component movement;cellular component organization;cellular component organization at cellular level;cellular component organiz…	beta-amyloid binding;binding;chromatin binding;enzyme binding;histone acetyltransferase binding;histone binding;proline-rich region binding;protein binding;transcription factor binding	cell part;cell projection;cell projection part;cytoplasm;growth cone;intracellular membrane-bounded organelle;intracellular organelle;intracellular organelle part;intracellular part;lamellipodium;membrane;membrane-bounded organelle;nuclear body;nuclear part;nuclear speck;nucleoplasm part;nucleus;organelle;organelle part;plasma membrane;site of polarized growth;synapse	82.914	72.641	8920500	29	2.5311	3.98284
P61294;P35279;D3YV69;Q8BHD0	P61294;P35279;D3YV69;Q8BHD0	Ras-related protein Rab-6B;Ras-related protein Rab-6A;Ras-related protein Rab-39A	Rab6b;Rab6a;Rab39a	antigen processing and presentation;biological regulation;cation homeostasis;cellular cation homeostasis;cellular chemical homeostasis;cellular component organization;cellular component organization at cellular level;cellular component organization or biogenesis;cellular component organization or biogenesis at cellular level;cellular homeostasis;cellular ion homeostasis;cellular localization;cell…	ATPase activator activity;ATPase regulator activity;binding;catalytic activity;cytoskeletal protein binding;enzyme activator activity;enzyme regulator activity;GTP binding;GTPase activity;guanyl nucleotide binding;guanyl ribonucleotide binding;hydrolase activity;hydrolase activity, acting on acid anhydrides;hydrolase activity, acting on acid anhydrides, in phosphorus-containing anhydrides;myosin …	cell part;cytoplasmic membrane-bounded vesicle;cytoplasmic part;cytoplasmic vesicle;cytoplasmic vesicle membrane;cytoplasmic vesicle part;cytosol;endocytic vesicle;endocytic vesicle membrane;extracellular membrane-bounded organelle;extracellular organelle;extracellular region part;extracellular vesicular exosome;Golgi apparatus;Golgi apparatus part;Golgi membrane;intracellular membrane-bounded or…	23.461	18.177	10349000	11	3.6749	3.95114
E9QLR3;Q60961	E9QLR3;Q60961	Lysosomal-associated transmembrane protein 4A	Laptm4a	establishment of localization;transport		cell part;cytoplasmic part;Golgi apparatus;integral to membrane;intracellular membrane-bounded organelle;intracellular organelle;intracellular part;intrinsic to membrane;membrane;membrane part;membrane-bounded organelle;organelle;plasma membrane	35.003	14.834	9419000	5	2.90087	3.90636
O08547;E9Q6R3	O08547;E9Q6R3	Vesicle-trafficking protein SEC22b	Sec22b	biological regulation;cellular component organization;cellular component organization at cellular level;cellular component organization or biogenesis;cellular component organization or biogenesis at cellular level;cellular membrane fusion;cellular membrane organization;cellular process;ER to Golgi vesicle-mediated transport;establishment of localization;establishment of localization in cell;estab…	binding;protein binding;SNAP receptor activity;SNARE binding	cell part;cytoplasmic membrane-bounded vesicle;cytoplasmic part;cytoplasmic vesicle;endoplasmic reticulum membrane;endoplasmic reticulum part;endoplasmic reticulum-Golgi intermediate compartment;endoplasmic reticulum-Golgi intermediate compartment membrane;Golgi apparatus part;Golgi membrane;integral to membrane;intracellular membrane-bounded organelle;intracellular organelle;intracellular organe…	24.74	47.649	6716900	21	2.939	3.90255
E9Q035;P47758	E9Q035;P47758	Signal recognition particle receptor subunit beta	Gm20425;Srprb	biological regulation;cellular process;cellular response to stimulus;intracellular signal transduction;regulation of biological process;regulation of cellular process;response to stimulus;signal transduction;small GTPase mediated signal transduction	binding;GTP binding;guanyl nucleotide binding;guanyl ribonucleotide binding;nucleotide binding;purine nucleotide binding;purine ribonucleoside triphosphate binding;purine ribonucleotide binding;ribonucleotide binding	cell part;cytoplasm;cytoplasmic microtubule;cytoplasmic part;cytoskeletal part;endoplasmic reticulum membrane;endoplasmic reticulum part;extracellular region;integral to membrane;intracellular;intracellular organelle part;intracellular part;intrinsic to membrane;macromolecular complex;membrane;membrane part;microtubule;organelle membrane;organelle part;protein complex	107.8	35.308	6394500	17	2.44054	3.85566
Q80UP8	Q80UP8	Sodium-dependent phosphate transporter 2	Slc20a2	anion transport;cation transport;establishment of localization;inorganic anion transport;ion transport;metal ion transport;monovalent inorganic cation transport;phosphate ion transport;sodium ion transport;transport;viral reproduction	active transmembrane transporter activity;anion transmembrane transporter activity;inorganic anion transmembrane transporter activity;inorganic phosphate transmembrane transporter activity;ion transmembrane transporter activity;phosphate ion transmembrane transporter activity;secondary active transmembrane transporter activity;substrate-specific transmembrane transporter activity;substrate-specif…	cell part;extracellular membrane-bounded organelle;extracellular organelle;extracellular region part;extracellular vesicular exosome;integral to membrane;intrinsic to membrane;membrane;membrane part;membrane-bounded organelle;membrane-bounded vesicle;organelle;plasma membrane;vesicle	70.865	25.702	4637900	16	6.11265	3.84749
P15261	P15261	Interferon gamma receptor 1	Ifngr1	biological regulation;cell surface receptor linked signaling pathway;cellular process;cellular response to chemical stimulus;cellular response to cytokine stimulus;cellular response to organic substance;cellular response to stimulus;cytokine-mediated signaling pathway;regulation of biological process;regulation of cellular process;response to chemical stimulus;response to cytokine stimulus;respon…	binding;cytokine binding;cytokine receptor activity;molecular transducer activity;protein binding;receptor activity;signal transducer activity;signaling receptor activity;transmembrane signaling receptor activity	cell part;cell projection;cytoplasmic part;cytoskeletal part;dendrite;endoplasmic reticulum;integral to membrane;intracellular membrane-bounded organelle;intracellular organelle;intracellular organelle part;intracellular part;intrinsic to membrane;membrane;membrane part;membrane-bounded organelle;neuron projection;organelle;organelle part;plasma membrane;postsynaptic density;synapse part;vesicle	52.343	38.357	5276800	23	3.83821	3.84044
Q3U9G9;A0A0A6YY12;A0A0A6YXW3;A0A0A6YXT6;A0A0A6YW01;A0A0A6YWS3	Q3U9G9	Lamin-B receptor	Lbr		binding;catalytic activity;chromo shadow domain binding;DNA binding;nucleic acid binding;oxidoreductase activity;oxidoreductase activity, acting on the CH-CH group of donors;oxidoreductase activity, acting on the CH-CH group of donors, NAD or NADP as acceptor;protein binding;protein domain specific binding	cell part;envelope;integral to membrane;intracellular organelle part;intracellular part;intrinsic to membrane;membrane;membrane part;nuclear envelope;nuclear inner membrane;nuclear lamina;nuclear membrane;nuclear part;organelle envelope;organelle inner membrane;organelle membrane;organelle part	71.439	87.121	8585600	27	3.82418	3.82482
P48962	P48962	ADP/ATP translocase 1	Slc25a4	apoptotic mitochondrial changes;biological regulation;cellular component organization;cellular component organization at cellular level;cellular component organization or biogenesis;cellular component organization or biogenesis at cellular level;cellular process;establishment of localization;mitochondrion organization;negative regulation of biological process;negative regulation of cell death;neg…	transporter activity	cell part;cytoplasmic part;integral to membrane;intracellular membrane-bounded organelle;intracellular organelle;intracellular organelle part;intracellular part;intrinsic to membrane;membrane;membrane part;membrane-bounded organelle;mitochondrial inner membrane;mitochondrial membrane;mitochondrial outer membrane;mitochondrial part;mitochondrion;myelin sheath;nucleus;organelle;organelle inner memb…	32.904	222.83	42413000	46	3.24022	3.81807
Q0PD20;Q64008;B1AQD3;B1AQD4;F7BE32	Q0PD20;Q64008;B1AQD3;B1AQD4;F7BE32	Ras-related protein Rab-34	Rab34	antigen processing and presentation;biological regulation;cellular component organization;cellular component organization at cellular level;cellular component organization or biogenesis;cellular component organization or biogenesis at cellular level;cellular localization;cellular macromolecule localization;cellular membrane organization;cellular process;cellular protein localization;cellular resp…	binding;catalytic activity;enzyme binding;GTP binding;GTPase activity;GTPase binding;guanyl nucleotide binding;guanyl ribonucleotide binding;hydrolase activity;hydrolase activity, acting on acid anhydrides;hydrolase activity, acting on acid anhydrides, in phosphorus-containing anhydrides;nucleoside-triphosphatase activity;nucleotide binding;protein binding;purine nucleotide binding;purine ribonuc…	cell part;cell projection;cytoplasmic membrane-bounded vesicle;cytoplasmic part;cytoplasmic vesicle;cytoplasmic vesicle membrane;cytoplasmic vesicle part;early endosome;endocytic vesicle;endocytic vesicle membrane;endosome;extracellular membrane-bounded organelle;extracellular organelle;extracellular region part;extracellular vesicular exosome;Golgi apparatus;Golgi apparatus part;Golgi cisterna;G…	29.128	42.634	6281100	19	1.84871	3.81014
Q8BH40;O70439	Q8BH40;O70439	Syntaxin-7	Stx7	biological regulation;cellular component assembly;cellular component assembly at cellular level;cellular component organization;cellular component organization at cellular level;cellular component organization or biogenesis;cellular component organization or biogenesis at cellular level;cellular localization;cellular membrane fusion;cellular membrane organization;cellular process;establishment of…	binding;channel inhibitor activity;channel regulator activity;chloride channel inhibitor activity;chloride channel regulator activity;ion channel inhibitor activity;protein binding;SNAP receptor activity;SNARE binding;syntaxin binding	azurophil granule;cell part;cytoplasmic membrane-bounded vesicle;cytoplasmic part;cytoplasmic vesicle;early endosome;early endosome membrane;endocytic vesicle;endomembrane system;endosomal part;endosome;endosome membrane;extracellular membrane-bounded organelle;extracellular organelle;extracellular region part;extracellular vesicular exosome;immunological synapse;integral to membrane;intracellula…	29.736	120.34	17574000	47	2.45996	3.76285
O55111;Q8VCE3;Q811I1	O55111	Desmoglein-2	Dsg2	anatomical structure development;biological adhesion;cardiac Purkinje fiber development;cell adhesion;cell-cell adhesion;cellular process;developmental process;homophilic cell adhesion;maternal process involved in female pregnancy;multicellular organismal process;multicellular organismal reproductive process;reproductive process;response to chemical stimulus;response to endogenous stimulus;respon…	binding;calcium ion binding;cation binding;cell adhesion molecule binding;ion binding;metal ion binding;protein binding	anchoring junction;apical plasma membrane;cell junction;cell part;cell surface;cell-cell contact zone;cell-cell junction;desmosome;extracellular membrane-bounded organelle;extracellular organelle;extracellular region part;extracellular vesicular exosome;integral to membrane;intercalated disc;intrinsic to membrane;lateral plasma membrane;membrane;membrane part;membrane-bounded organelle;membrane-b…	122.38	73.244	8782100	45	3.40894	3.75782
Q03145	Q03145	Ephrin type-A receptor 2	Epha2	anatomical structure development;anatomical structure formation involved in morphogenesis;anatomical structure morphogenesis;angiogenesis;axial mesoderm formation;biological adhesion;biological regulation;blood vessel development;bone remodeling;branching involved in mammary gland duct morphogenesis;branching morphogenesis of a tube;cell adhesion;cell chemotaxis;cell development;cell differentiat…	adenyl nucleotide binding;adenyl ribonucleotide binding;ATP binding;binding;catalytic activity;ephrin receptor activity;kinase activity;molecular transducer activity;nucleotide binding;phosphotransferase activity, alcohol group as acceptor;protein kinase activity;protein tyrosine kinase activity;purine nucleotide binding;purine ribonucleoside triphosphate binding;purine ribonucleotide binding;rec…	adherens junction;anchoring junction;cell junction;cell part;cell projection membrane;cell projection part;cell surface;cell-substrate adherens junction;cell-substrate junction;focal adhesion;integral to membrane;integral to plasma membrane;intrinsic to membrane;intrinsic to plasma membrane;lamellipodium membrane;leading edge membrane;membrane;membrane part;plasma membrane;plasma membrane part;ru…	108.85	258.15	96211000	135	2.25744	3.75685
Q6NVG1	Q6NVG1	Lysophospholipid acyltransferase LPCAT4	Lpcat4	biosynthetic process;cellular biosynthetic process;cellular lipid metabolic process;cellular metabolic process;cellular process;lipid biosynthetic process;lipid metabolic process;metabolic process;organophosphate metabolic process;phospholipid biosynthetic process;phospholipid metabolic process;primary metabolic process	1-acylglycerophosphocholine O-acyltransferase activity;1-alkenylglycerophosphoethanolamine O-acyltransferase activity;1-alkylglycerophosphocholine O-acetyltransferase activity;acetyltransferase activity;catalytic activity;lysophospholipid acyltransferase activity;O-acetyltransferase activity;O-acyltransferase activity;transferase activity;transferase activity, transferring acyl groups;transferase…	cell part;cytoplasmic part;endoplasmic reticulum;endoplasmic reticulum membrane;endoplasmic reticulum part;integral to membrane;intracellular membrane-bounded organelle;intracellular organelle;intracellular organelle part;intracellular part;intrinsic to membrane;membrane;membrane part;membrane-bounded organelle;organelle;organelle membrane;organelle part	57.143	61.292	6288800	23	2.22279	3.7459
Q64310;E0CXD9;F7CH13	Q64310;E0CXD9	Surfeit locus protein 4	Surf4	biological regulation;cellular component organization;cellular component organization at cellular level;cellular component organization or biogenesis;cellular component organization or biogenesis at cellular level;cellular process;Golgi organization;organelle organization;positive regulation of biological process;positive regulation of cellular component organization;positive regulation of cellul…		cell part;cytoplasmic part;endoplasmic reticulum membrane;endoplasmic reticulum part;endoplasmic reticulum-Golgi intermediate compartment;endoplasmic reticulum-Golgi intermediate compartment membrane;Golgi apparatus part;Golgi membrane;integral to membrane;intracellular membrane-bounded organelle;intracellular organelle;intracellular organelle part;intracellular part;intrinsic to membrane;membran…	30.381	32.431	7061700	14	2.81675	3.69243
E9Q3Y4;A0A0A6YXL6;A0A0A6YXX3;Q9ESE1;Q8BSM6;Q9EPN1	E9Q3Y4;A0A0A6YXL6;A0A0A6YXX3;Q9ESE1	Lipopolysaccharide-responsive and beige-like anchor protein	Lrba	biological regulation;cellular process;cellular response to stimulus;endosome transport;establishment of localization;establishment of localization in cell;establishment of protein localization;Golgi vesicle transport;intracellular protein transport;intracellular transport;localization;macromolecule localization;post-Golgi vesicle-mediated transport;protein localization;protein targeting;protein …	binding;enzyme binding;kinase binding;lipid binding;phospholipid binding;protein binding;protein kinase A binding;protein kinase binding	cell junction;cell part;cytoplasmic membrane-bounded vesicle;cytoplasmic part;cytoplasmic vesicle;cytosol;endomembrane system;endoplasmic reticulum;extrinsic to membrane;Golgi apparatus part;integral to membrane;intracellular membrane-bounded organelle;intracellular organelle;intracellular organelle part;intracellular part;intrinsic to membrane;lysosome;lytic vacuole;membrane;membrane part;membra…	316.81	156.55	14881000	53	1.32874	3.6699
B1AQR8;G3X9T7;O08573	B1AQR8;G3X9T7;O08573	Galectin;Galectin-9	Lgals9	biological adhesion;cell adhesion;cell-cell adhesion;cellular process;heterophilic cell-cell adhesion	binding;carbohydrate binding;galactoside binding;monosaccharide binding;sugar binding	cell part;cytoplasm;extracellular region;intracellular part	39.907	63.373	16185000	37	3.96551	3.6354
P10852	P10852	4F2 cell-surface antigen heavy chain	Slc3a2	amine transport;amino acid import;amino acid transport;aromatic amino acid transport;branched-chain aliphatic amino acid transport;carbohydrate metabolic process;carboxylic acid transport;establishment of localization;leucine import;leucine transport;metabolic process;neutral amino acid transport;nitrogen compound transport;organic acid transport;organic substance transport;primary metabolic proc…	active transmembrane transporter activity;amine transmembrane transporter activity;amino acid transmembrane transporter activity;binding;carboxylic acid transmembrane transporter activity;catalytic activity;cation binding;double-stranded RNA binding;ion binding;neutral amino acid transmembrane transporter activity;nucleic acid binding;organic acid transmembrane transporter activity;RNA binding;su…	apical plasma membrane;cell part;cell surface;cytoplasm;cytoplasmic membrane-bounded vesicle;cytoplasmic part;cytoplasmic vesicle;extracellular membrane-bounded organelle;extracellular organelle;extracellular region part;extracellular vesicular exosome;integral to membrane;intracellular membrane-bounded organelle;intracellular organelle;intracellular organelle part;intracellular part;intrinsic to…	58.336	47.042	7082100	29	3.65073	3.63269
Q62267	Q62267	Cornifin-B	Sprr1b	biological regulation;cellular macromolecule metabolic process;cellular metabolic process;cellular process;cellular protein metabolic process;developmental process;keratinization;macromolecule metabolic process;macromolecule modification;metabolic process;peptide cross-linking;primary metabolic process;protein metabolic process;protein modification process;regulation of anatomical structure morph…	structural constituent of cytoskeleton;structural molecule activity	cell part;cornified envelope;cytoplasm;cytoskeleton;intracellular non-membrane-bounded organelle;intracellular organelle;intracellular part;non-membrane-bounded organelle;organelle	16.636	27.173	9092600	11	1.1883	3.625
P70206	P70206	Plexin-A1	Plxna1	anatomical structure morphogenesis;biological regulation;cell surface receptor linked signaling pathway;cellular process;cellular response to stimulus;developmental process;dichotomous subdivision of an epithelial terminal unit;dichotomous subdivision of terminal units involved in salivary gland branching;morphogenesis of an epithelium;regulation of biological process;regulation of cell migration…	molecular transducer activity;receptor activity;semaphorin receptor activity;signal transducer activity;signaling receptor activity;transmembrane signaling receptor activity	cell part;cytoplasm;extracellular membrane-bounded organelle;extracellular organelle;extracellular region part;extracellular vesicular exosome;integral to membrane;intracellular membrane-bounded organelle;intracellular organelle;intracellular part;intrinsic to membrane;membrane;membrane part;membrane-bounded organelle;membrane-bounded vesicle;nucleus;organelle;plasma membrane;vesicle	211.1	20	3461700	9	3.60684	3.57454
A2A5R2;F6YCJ0	A2A5R2	Brefeldin A-inhibited guanine nucleotide-exchange protein 2	Arfgef2	biological regulation;cellular component organization;cellular component organization at cellular level;cellular component organization or biogenesis;cellular component organization or biogenesis at cellular level;cellular macromolecule metabolic process;cellular membrane organization;cellular metabolic process;cellular process;cellular response to stimulus;endomembrane system organization;endoso…	ARF guanyl-nucleotide exchange factor activity;binding;enzyme regulator activity;GABA receptor binding;GTPase regulator activity;guanyl-nucleotide exchange factor activity;nucleoside-triphosphatase regulator activity;protein binding;protein kinase A binding;protein kinase A regulatory subunit binding;receptor binding;small GTPase regulator activity	asymmetric synapse;axonemal microtubule;axoneme part;cell junction;cell part;cell projection;cell projection part;cytoplasmic membrane-bounded vesicle;cytoplasmic part;cytoplasmic vesicle;cytoskeletal part;cytosol;dendritic spine;endosome;Golgi apparatus part;Golgi membrane;intracellular membrane-bounded organelle;intracellular organelle;intracellular organelle part;intracellular part;macromolecu…	202.24	214.96	22575000	108	2.1419	3.57336
Q03146;Q62371	Q03146	Epithelial discoidin domain-containing receptor 1	Ddr1	anatomical structure development;anatomical structure morphogenesis;biological adhesion;biological regulation;biomineral tissue development;body fluid secretion;branching involved in mammary gland duct morphogenesis;branching morphogenesis of a tube;cell adhesion;cell migration;cell motility;cell proliferation;cell surface receptor linked signaling pathway;cell-matrix adhesion;cell-substrate adhe…	adenyl nucleotide binding;adenyl ribonucleotide binding;ATP binding;binding;catalytic activity;cation binding;collagen binding;ion binding;kinase activity;metal ion binding;molecular transducer activity;nucleotide binding;phosphotransferase activity, alcohol group as acceptor;protein binding;protein kinase activity;protein tyrosine kinase activity;purine nucleotide binding;purine ribonucleoside t…	adherens junction;anchoring junction;cell junction;cell part;cell-substrate adherens junction;cell-substrate junction;extracellular membrane-bounded organelle;extracellular organelle;extracellular region part;extracellular space;extracellular vesicular exosome;focal adhesion;integral to membrane;integral to plasma membrane;intrinsic to membrane;intrinsic to plasma membrane;macromolecular complex;…	101.16	41.243	4482700	24	4.97334	3.56172
G5E899;P22777	G5E899;P22777	Plasminogen activator inhibitor 1	Serpine1	aging;anatomical structure formation involved in morphogenesis;angiogenesis;biological regulation;cell aging;cellular process;cellular response to biotic stimulus;cellular response to chemical stimulus;cellular response to endogenous stimulus;cellular response to growth factor stimulus;cellular response to lipopolysaccharide;cellular response to molecule of bacterial origin;cellular response to o…	binding;endopeptidase inhibitor activity;endopeptidase regulator activity;enzyme binding;enzyme inhibitor activity;enzyme regulator activity;peptidase inhibitor activity;peptidase regulator activity;protease binding;protein binding;receptor binding;serine-type endopeptidase inhibitor activity	extracellular matrix;extracellular membrane-bounded organelle;extracellular organelle;extracellular region;extracellular region part;extracellular space;extracellular vesicular exosome;membrane-bounded organelle;membrane-bounded vesicle;organelle;vesicle	45.043	24.056	3114200	3	4.99826	3.55545
P21278;P30677	P21278;P30677	Guanine nucleotide-binding protein subunit alpha-11;Guanine nucleotide-binding protein subunit alpha-14	Gna11;Gna14	activation of phospholipase C activity;activation of phospholipase C activity by dopamine receptor signaling pathway;activation of phospholipase C activity by G-protein coupled receptor protein signaling pathway coupled to IP3 second messenger;anatomical structure development;biological regulation;cAMP-mediated signaling;cell surface receptor linked signaling pathway;cellular chemical homeostasis…	binding;catalytic activity;cation binding;G-protein beta/gamma-subunit complex binding;G-protein-coupled receptor binding;GTP binding;GTPase activity;guanyl nucleotide binding;guanyl ribonucleotide binding;hydrolase activity;hydrolase activity, acting on acid anhydrides;hydrolase activity, acting on acid anhydrides, in phosphorus-containing anhydrides;ion binding;metabotropic serotonin receptor b…	cell part;cytoplasmic part;extracellular membrane-bounded organelle;extracellular organelle;extracellular region part;extracellular vesicular exosome;extrinsic to internal side of plasma membrane;extrinsic to membrane;extrinsic to plasma membrane;heterotrimeric G-protein complex;intracellular organelle part;intracellular part;lysosomal membrane;macromolecular complex;membrane;membrane part;membra…	42.024	25.79	6216200	7	4.45719	3.55362
P14211	P14211	Calreticulin	Calr	actin cytoskeleton organization;actin filament-based process;aging;biological regulation;cardiac cell differentiation;cardiac muscle cell differentiation;cell aging;cell cycle arrest;cell cycle process;cell differentiation;cellular component assembly;cellular component assembly at cellular level;cellular component organization;cellular component organization at cellular level;cellular component o…	androgen receptor binding;binding;calcium ion binding;carbohydrate binding;cation binding;enzyme binding;glycoprotein binding;hormone binding;hormone receptor binding;integrin binding;ion binding;iron ion binding;metal ion binding;mRNA binding;nuclear hormone receptor binding;nucleic acid binding;peptide binding;protein binding;protein complex binding;receptor binding;RNA binding;steroid hormone …	acrosomal vesicle;adherens junction;anchoring junction;cell junction;cell part;cell-substrate adherens junction;cell-substrate junction;cytoplasm;cytoplasmic membrane-bounded vesicle;cytoplasmic part;cytoplasmic vesicle;cytosol;endocytic vesicle;endoplasmic reticulum;endoplasmic reticulum lumen;endoplasmic reticulum part;external side of plasma membrane;extracellular matrix;extracellular membrane…	47.994	45.182	6426400	20	2.64318	3.53252
Q9QUJ7	Q9QUJ7	Long-chain-fatty-acid--CoA ligase 4	Acsl4	acylglycerol metabolic process;anatomical structure development;biological regulation;biosynthetic process;carboxylic acid metabolic process;carboxylic acid transport;cell differentiation;cellular developmental process;cellular ketone metabolic process;cellular lipid metabolic process;cellular metabolic process;cellular process;dendritic spine development;developmental process;embryonic process i…	acid-thiol ligase activity;adenyl nucleotide binding;adenyl ribonucleotide binding;arachidonate-CoA ligase activity;ATP binding;binding;catalytic activity;fatty acid ligase activity;ligase activity;ligase activity, forming carbon-sulfur bonds;long-chain fatty acid-CoA ligase activity;nucleotide binding;purine nucleotide binding;purine ribonucleoside triphosphate binding;purine ribonucleotide bind…	cell body;cell part;cytoplasm;cytoplasmic part;endoplasmic reticulum part;ER-mitochondrion membrane contact site;extracellular membrane-bounded organelle;extracellular organelle;extracellular region part;extracellular vesicular exosome;integral to membrane;intracellular membrane-bounded organelle;intracellular organelle;intracellular organelle part;intracellular part;intrinsic to membrane;lipid p…	79.076	70.002	7549300	39	3.06778	3.52519
Q6ZPS6	Q6ZPS6	Ankyrin repeat and IBR domain-containing protein 1	Ankib1		binding;cation binding;ion binding;metal ion binding;transition metal ion binding;zinc ion binding		121.87	83.66	3546100	28	2.09332	3.45909
Q8BU33	Q8BU33	Acetolactate synthase-like protein	Ilvbl		binding;catalytic activity;cation binding;coenzyme binding;cofactor binding;ion binding;magnesium ion binding;metal ion binding;thiamine pyrophosphate binding;transferase activity;vitamin binding	cell part;integral to membrane;intrinsic to membrane;membrane;membrane part	68.155	19.208	3386300	12	3.60757	3.45637
Q8R0W6	Q8R0W6	NEDD4 family-interacting protein 1	Ndfip1	biological regulation;catabolic process;cation homeostasis;cellular catabolic process;cellular cation homeostasis;cellular chemical homeostasis;cellular homeostasis;cellular ion homeostasis;cellular iron ion homeostasis;cellular macromolecule catabolic process;cellular macromolecule metabolic process;cellular metabolic process;cellular metal ion homeostasis;cellular process;cellular response to s…	molecular transducer activity;signal transducer activity	cell cortex;cell part;cytoplasmic part;endosomal part;endosome membrane;extracellular region;Golgi apparatus;Golgi apparatus part;integral to Golgi membrane;integral to membrane;integral to organelle membrane;intracellular membrane-bounded organelle;intracellular organelle;intracellular organelle part;intracellular part;intrinsic to Golgi membrane;intrinsic to membrane;intrinsic to organelle memb…	24.914	41.649	4928700	16	3.3016	3.42473
Q9CQ73;E0CXK9;E0CX59	Q9CQ73;E0CXK9;E0CX59		Pkp2	anatomical structure development;anatomical structure morphogenesis;biological adhesion;biological regulation;cardiac muscle tissue morphogenesis;cell adhesion;cell junction assembly;cell junction organization;cell-cell adhesion;cell-cell junction assembly;cell-cell junction organization;cellular component assembly;cellular component assembly at cellular level;cellular component organization;cell…	alpha-catenin binding;binding;enzyme binding;intermediate filament binding;kinase binding;protein binding;protein complex binding;protein complex scaffold;protein kinase binding;protein kinase C binding;structural molecule activity	adherens junction;anchoring junction;cell junction;cell part;cell-cell contact zone;cell-cell junction;cytoskeletal part;desmosome;intercalated disc;intermediate filament;intracellular organelle part;intracellular part;macromolecular complex;membrane;nuclear part;nucleoplasm;organelle part;plasma membrane;protein complex	88.103	34.983	6656800	22	1.95835	3.39733
E0CX79;E0CXR3;E0CZD9;E0CXM9;Q9DB43;E0CXA3	E0CX79;E0CXR3;E0CZD9;E0CXM9;Q9DB43;E0CXA3	Zinc finger protein-like 1	Zfpl1	cellular process;establishment of localization;transport;vesicle-mediated transport	binding;cation binding;ion binding;metal ion binding;transition metal ion binding;zinc ion binding	cell part;cytoplasmic part;Golgi apparatus;integral to membrane;intracellular membrane-bounded organelle;intracellular organelle;intracellular part;intrinsic to membrane;membrane part;membrane-bounded organelle;organelle	14.509	25.154	3466600	11	3.45762	3.37111
A2ACG7;Q9DBG6	A2ACG7;Q9DBG6	Dolichyl-diphosphooligosaccharide--protein glycosyltransferase subunit 2	Rpn2	aging;carbohydrate metabolic process;cellular carbohydrate metabolic process;cellular macromolecule metabolic process;cellular metabolic process;cellular process;cellular protein metabolic process;developmental process;glycosylation;macromolecule glycosylation;macromolecule metabolic process;macromolecule modification;metabolic process;primary metabolic process;protein glycosylation;protein metab…	binding;catalytic activity;ribonucleoprotein binding;ribosome binding;transferase activity;transferase activity, transferring glycosyl groups	autophagic vacuole membrane;cell part;cytoplasmic part;endoplasmic reticulum;endoplasmic reticulum part;integral to membrane;intracellular membrane-bounded organelle;intracellular organelle;intracellular organelle part;intracellular part;intrinsic to membrane;macromolecular complex;membrane;membrane part;membrane-bounded organelle;nucleus;oligosaccharyltransferase complex;organelle;organelle memb…	67.501	50.456	5904100	24	3.2168	3.36554
P11440;D3Z2T9;Q80YP0;P97377	P11440;D3Z2T9	Cyclin-dependent kinase 1	Cdk1	aging;anatomical structure development;anatomical structure morphogenesis;apoptosis;biological regulation;cardiac cell development;cardiac muscle cell development;cation transport;cell aging;cell cycle;cell cycle checkpoint;cell cycle phase;cell cycle process;cell death;cell development;cell differentiation;cell division;cellular component assembly;cellular component organization;cellular compone…	adenyl nucleotide binding;adenyl ribonucleotide binding;ATP binding;binding;catalytic activity;cation binding;cyclin binding;cyclin-dependent protein kinase activity;heat shock protein binding;histone kinase activity;Hsp70 protein binding;ion binding;kinase activity;metal ion binding;nucleotide binding;phosphotransferase activity, alcohol group as acceptor;protein binding;protein kinase activity;…	Cajal body;cell part;centrosome;chromosomal part;chromosome;chromosome, telomeric region;condensed chromosome;cyclin-dependent protein kinase holoenzyme complex;cytoplasm;cytoplasmic part;cytoskeletal part;endosome;extracellular membrane-bounded organelle;extracellular organelle;extracellular region part;extracellular vesicular exosome;intracellular membrane-bounded organelle;intracellular non-me…	34.106	32.167	5501400	22	4.3017	3.35853
Z4YN00;Q9QZN4;A2A7G9;A2A7H1	Z4YN00;Q9QZN4;A2A7G9;A2A7H1	F-box only protein 6	Fbxo6	catabolic process;cellular catabolic process;cellular macromolecule catabolic process;cellular macromolecule metabolic process;cellular metabolic process;cellular nitrogen compound metabolic process;cellular process;cellular protein metabolic process;cellular response to stimulus;cellular response to stress;DNA metabolic process;DNA repair;ER-associated protein catabolic process;glycoprotein cata…	binding;carbohydrate binding;glycoprotein binding;protein binding	cell part;cullin-RING ubiquitin ligase complex;cytoplasm;intracellular part;macromolecular complex;protein complex;SCF ubiquitin ligase complex;ubiquitin ligase complex	30.824	21.963	3409900	12	3.36618	3.311
H3BJ02;I1E4X1;Q8K1E0;H3BKJ7;H3BJE3;H3BJ89;H3BKP3;H3BKP0	H3BJ02;I1E4X1;Q8K1E0;H3BKJ7;H3BJE3	Syntaxin-5	Stx5a;Stx5	biological regulation;cellular component disassembly;cellular component disassembly at cellular level;cellular component organization;cellular component organization at cellular level;cellular component organization or biogenesis;cellular component organization or biogenesis at cellular level;cellular membrane fusion;cellular membrane organization;cellular process;early endosome to Golgi transpor…	binding;protein binding;protein N-terminus binding;SNAP receptor activity;SNARE binding	cell part;cytoplasmic part;endoplasmic reticulum;endoplasmic reticulum-Golgi intermediate compartment membrane;Golgi apparatus;Golgi apparatus part;Golgi membrane;integral to membrane;intracellular membrane-bounded organelle;intracellular organelle;intracellular organelle part;intracellular part;intrinsic to membrane;macromolecular complex;membrane;membrane part;membrane-bounded organelle;nuclear…	29.376	31.601	3064800	16	3.01286	3.30737
P23242	P23242	Gap junction alpha-1 protein	Gja1	adenine nucleotide transport;adult heart development;anatomical structure development;anatomical structure morphogenesis;apoptosis;ATP transport;atrial ventricular junction remodeling;biological regulation;blood vessel morphogenesis;calcium ion homeostasis;cardiac conduction;cation homeostasis;cell communication;cell communication by chemical coupling;cell communication by electrical coupling;cel…	beta-tubulin binding;binding;channel activity;cytoskeletal protein binding;gap junction channel activity;ion transmembrane transporter activity;molecular transducer activity;passive transmembrane transporter activity;protein binding;receptor binding;scaffold protein binding;signal transducer activity;substrate-specific transmembrane transporter activity;substrate-specific transporter activity;tra…	adherens junction;anchoring junction;apical plasma membrane;cell junction;cell part;cell-cell adherens junction;cell-cell contact zone;cell-cell junction;cell-substrate adherens junction;cell-substrate junction;connexon complex;contractile fiber;cytoplasm;cytoplasmic part;cytoskeletal part;cytosol;early endosome;endosome;extracellular membrane-bounded organelle;extracellular organelle;extracellul…	43.004	33.698	2512600	11	2.7774	3.29997
P53986	P53986	Monocarboxylate transporter 1	Slc16a1	anion transport;behavioral response to nutrient;biological regulation;carbohydrate homeostasis;carboxylic acid transport;cellular component organization;cellular component organization at cellular level;cellular component organization or biogenesis;cellular component organization or biogenesis at cellular level;cellular process;cellular response to chemical stimulus;cellular response to organic c…	active transmembrane transporter activity;carboxylic acid transmembrane transporter activity;lactate transmembrane transporter activity;monocarboxylic acid transmembrane transporter activity;organic acid transmembrane transporter activity;secondary active monocarboxylate transmembrane transporter activity;secondary active transmembrane transporter activity;substrate-specific transmembrane transpo…	cell part;centrosome;cytoplasmic part;cytoskeletal part;extracellular membrane-bounded organelle;extracellular organelle;extracellular region part;extracellular vesicular exosome;integral to membrane;integral to plasma membrane;intracellular membrane-bounded organelle;intracellular non-membrane-bounded organelle;intracellular organelle;intracellular organelle part;intracellular part;intrinsic to …	53.267	49.592	4793100	21	2.89367	3.27226
B1AU25;Q9Z0X1	B1AU25;Q9Z0X1	Apoptosis-inducing factor 1, mitochondrial	Aifm1	activation of caspase activity;apoptosis;apoptosis in response to endoplasmic reticulum stress;apoptotic mitochondrial changes;biological regulation;cell death;cell differentiation;cell redox homeostasis;cellular component assembly;cellular component assembly at cellular level;cellular component biogenesis;cellular component organization;cellular component organization at cellular level;cellular …	binding;catalytic activity;coenzyme binding;cofactor binding;DNA binding;electron-transferring-flavoprotein dehydrogenase activity;FAD binding;flavin adenine dinucleotide binding;NAD(P)H oxidase activity;nucleic acid binding;oxidoreductase activity;oxidoreductase activity, acting on NADH or NADPH;oxidoreductase activity, acting on NADH or NADPH, oxygen as acceptor;oxidoreductase activity, acting …	cell part;cytoplasm;cytoplasmic part;cytosol;intracellular membrane-bounded organelle;intracellular organelle;intracellular organelle part;intracellular part;membrane;membrane-bounded organelle;membrane-enclosed lumen;mitochondrial inner membrane;mitochondrial intermembrane space;mitochondrial membrane;mitochondrial outer membrane;mitochondrial part;mitochondrion;nucleus;organelle;organelle envel…	66.113	43.992	3893700	21	2.35221	3.23762
Q9CWU2;D3YY07;Q3TRB3;Q80TN5	Q9CWU2	Palmitoyltransferase ZDHHC13	Zdhhc13	biological regulation;cation transport;cellular macromolecule metabolic process;cellular metabolic process;cellular process;cellular protein metabolic process;cellular response to stimulus;divalent inorganic cation transport;divalent metal ion transport;establishment of localization;establishment of protein localization;ion transport;lipoprotein transport;macromolecule metabolic process;macromole…	binding;catalytic activity;cation binding;cation transmembrane transporter activity;divalent inorganic cation transmembrane transporter activity;identical protein binding;inorganic cation transmembrane transporter activity;ion binding;ion transmembrane transporter activity;magnesium ion transmembrane transporter activity;metal ion binding;metal ion transmembrane transporter activity;molecular tra…	cell part;cytoplasm;cytoplasmic part;cytoplasmic vesicle membrane;cytoplasmic vesicle part;endoplasmic reticulum;Golgi apparatus;Golgi apparatus part;Golgi membrane;Golgi-associated vesicle membrane;integral to membrane;intracellular membrane-bounded organelle;intracellular organelle;intracellular organelle part;intracellular part;intrinsic to membrane;membrane;membrane part;membrane-bounded orga…	70.889	37.498	3231800	14	3.11149	3.22892
P62874;H3BKR2;H3BLF7;Q61011	P62874;H3BKR2;H3BLF7	Guanine nucleotide-binding protein G(I)/G(S)/G(T) subunit beta-1	Gnb1	activation of phospholipase C activity;activation of phospholipase C activity by G-protein coupled receptor protein signaling pathway coupled to IP3 second messenger;anatomical structure development;apoptosis;biological regulation;calcium ion homeostasis;cardiac muscle cell apoptosis;cation homeostasis;cell death;cell proliferation;cell surface receptor linked signaling pathway;cellular calcium i…	binding;catalytic activity;cytoskeletal protein binding;enzyme binding;GTPase activity;GTPase binding;hydrolase activity;hydrolase activity, acting on acid anhydrides;hydrolase activity, acting on acid anhydrides, in phosphorus-containing anhydrides;molecular transducer activity;nucleoside-triphosphatase activity;protein binding;protein complex binding;pyrophosphatase activity;signal transducer a…	cell body;cell part;cell projection;cell projection part;cilium;cilium part;cytoplasmic part;dendrite;extracellular membrane-bounded organelle;extracellular organelle;extracellular region part;extracellular vesicular exosome;extrinsic to internal side of plasma membrane;extrinsic to membrane;extrinsic to plasma membrane;heterotrimeric G-protein complex;intracellular organelle part;intracellular p…	37.377	39.422	3604600	8	3.4031	3.21676
Q920L1	Q920L1	Fatty acid desaturase 1	Fads1	aging;arachidonic acid metabolic process;biosynthetic process;carboxylic acid biosynthetic process;carboxylic acid metabolic process;cell communication;cellular biosynthetic process;cellular ketone metabolic process;cellular lipid metabolic process;cellular metabolic process;cellular process;cellular response to external stimulus;cellular response to extracellular stimulus;cellular response to nu…	binding;catalytic activity;cation binding;CoA desaturase activity;heme binding;ion binding;iron ion binding;linoleoyl-CoA desaturase activity;metal ion binding;oxidoreductase activity;oxidoreductase activity, acting on paired donors, with incorporation or reduction of molecular oxygen;oxidoreductase activity, acting on paired donors, with oxidation of a pair of donors resulting in the reduction o…	cell part;cytoplasmic part;endoplasmic reticulum membrane;endoplasmic reticulum part;integral to membrane;intracellular membrane-bounded organelle;intracellular organelle;intracellular organelle part;intracellular part;intrinsic to membrane;membrane;membrane part;membrane-bounded organelle;mitochondrion;nucleus;organelle;organelle membrane;organelle part	52.322	25.899	3831300	22	3.05352	3.18983
Q8BWB6;D3YUM6;D3Z1C4	Q8BWB6;D3YUM6;D3Z1C4	Metalloreductase STEAP2	Steap2	biological regulation;cation homeostasis;cation transport;cellular component organization;cellular component organization or biogenesis;cellular membrane organization;cellular process;chemical homeostasis;copper ion import;copper ion transmembrane transport;copper ion transport;endocytosis;establishment of localization;establishment of localization in cell;exocytosis;Golgi to plasma membrane tran…	binding;catalytic activity;cation binding;cupric reductase activity;ion binding;metal ion binding;oxidoreductase activity;oxidoreductase activity, oxidizing metal ions;oxidoreductase activity, oxidizing metal ions, NAD or NADP as acceptor;transporter activity	cell part;clathrin-coated vesicle;coated vesicle;cytoplasmic membrane-bounded vesicle;cytoplasmic part;cytoplasmic vesicle;cytosol;early endosome;endosomal part;endosome;endosome membrane;Golgi apparatus part;Golgi-associated vesicle;integral to Golgi membrane;integral to membrane;integral to organelle membrane;integral to plasma membrane;intracellular membrane-bounded organelle;intracellular org…	55.76	54.545	4359300	17	3.34219	3.18691
P35564	P35564	Calnexin	Canx	aging;cellular component organization;cellular component organization or biogenesis;cellular macromolecule metabolic process;cellular membrane organization;cellular metabolic process;cellular process;cellular protein metabolic process;chaperone-mediated protein folding;clathrin-mediated endocytosis;developmental process;endocytosis;establishment of localization;macromolecule metabolic process;mem…	binding;calcium ion binding;carbohydrate binding;cation binding;ion binding;metal ion binding	axon;cell body;cell part;cell projection;cell projection cytoplasm;cell projection part;cytoplasmic membrane-bounded vesicle;cytoplasmic part;cytoplasmic vesicle;dendrite cytoplasm;dendritic spine;endoplasmic reticulum;endoplasmic reticulum membrane;endoplasmic reticulum part;ER-mitochondrion membrane contact site;extracellular membrane-bounded organelle;extracellular organelle;extracellular regi…	67.277	60.882	12947000	36	1.85845	3.17412
Q9EQC5	Q9EQC5	N-terminal kinase-like protein	Scyl1	cellular process;establishment of localization;establishment of localization in cell;Golgi vesicle transport;intracellular transport;retrograde vesicle-mediated transport, Golgi to ER;transport;vesicle-mediated transport	adenyl nucleotide binding;adenyl ribonucleotide binding;ATP binding;binding;catalytic activity;kinase activity;nucleotide binding;phosphotransferase activity, alcohol group as acceptor;protein kinase activity;purine nucleotide binding;purine ribonucleoside triphosphate binding;purine ribonucleotide binding;ribonucleotide binding;transferase activity;transferase activity, transferring phosphorus-c…	cell part;cis-Golgi network;COPI vesicle coat;cytoplasm;cytoplasmic part;cytoplasmic vesicle part;cytoskeletal part;endoplasmic reticulum-Golgi intermediate compartment;Golgi apparatus;Golgi apparatus part;intracellular membrane-bounded organelle;intracellular organelle;intracellular organelle part;intracellular part;macromolecular complex;membrane;membrane coat;membrane part;membrane-bounded org…	89.159	57.727	4080200	27	3.99581	3.14841
Q9JJV2;D3YWS3	Q9JJV2;D3YWS3	Profilin-2;Profilin	Pfn2	actin cytoskeleton organization;actin filament-based process;biological regulation;cellular component organization;cellular component organization at cellular level;cellular component organization or biogenesis;cellular component organization or biogenesis at cellular level;cellular process;cytoskeleton organization;negative regulation of actin filament polymerization;negative regulation of biolo…	actin binding;actin monomer binding;adenyl nucleotide binding;adenyl-nucleotide exchange factor activity;ATPase regulator activity;binding;cytoskeletal protein binding;enzyme regulator activity;lipid binding;nucleoside-triphosphatase regulator activity;nucleotide binding;phosphatidylinositol binding;phosphatidylinositol-4,5-bisphosphate binding;phospholipid binding;protein binding;purine nucleoti…	axon part;cell part;cell projection part;cytoplasmic part;cytoskeleton;cytosol;extracellular membrane-bounded organelle;extracellular organelle;extracellular region part;extracellular vesicular exosome;intracellular non-membrane-bounded organelle;intracellular organelle;intracellular part;membrane-bounded organelle;membrane-bounded vesicle;non-membrane-bounded organelle;organelle;synapse part;ter…	15.032	13.816	5097600	17	2.42465	3.14614
P35821	P35821	Tyrosine-protein phosphatase non-receptor type 1	Ptpn1	actin cytoskeleton organization;actin cytoskeleton reorganization;actin filament-based process;activation of JUN kinase activity;activation of MAPK activity;biological regulation;cell surface receptor linked signaling pathway;cellular component organization;cellular component organization at cellular level;cellular component organization or biogenesis;cellular component organization or biogenesis…	binding;catalytic activity;cation binding;enzyme binding;ephrin receptor binding;hydrolase activity;hydrolase activity, acting on ester bonds;ion binding;kinase binding;metal ion binding;phosphatase activity;phosphoprotein phosphatase activity;phosphoric ester hydrolase activity;protein binding;protein kinase binding;protein tyrosine phosphatase activity;receptor binding;receptor tyrosine kinase …	cell part;cytoplasm;cytoplasmic part;cytoplasmic vesicle;cytosol;early endosome;endoplasmic reticulum;endosome;intracellular membrane-bounded organelle;intracellular organelle;intracellular part;membrane;membrane-bounded organelle;organelle;plasma membrane;vesicle	49.593	44.675	5484500	25	3.46028	3.13857
P53690	P53690	Matrix metalloproteinase-14	Mmp14	anatomical structure development;anatomical structure formation involved in morphogenesis;anatomical structure morphogenesis;angiogenesis;astrocyte cell migration;biological regulation;bone development;branching morphogenesis of a tube;cell differentiation;cell migration;cell motility;cell proliferation;cellular component movement;cellular developmental process;cellular process;chondrocyte prolif…	binding;calcium ion binding;catalytic activity;cation binding;endopeptidase activity;enzyme activator activity;enzyme regulator activity;hydrolase activity;ion binding;metal ion binding;metalloendopeptidase activity;metallopeptidase activity;nucleic acid binding transcription factor activity;peptidase activator activity;peptidase activity;peptidase activity, acting on L-amino acid peptides;peptid…	adherens junction;anchoring junction;cell junction;cell part;cell-substrate adherens junction;cell-substrate junction;cytoplasmic membrane-bounded vesicle;cytoplasmic part;cytoplasmic vesicle;extracellular matrix;extracellular region part;focal adhesion;integral to membrane;intracellular membrane-bounded organelle;intracellular organelle;intracellular part;intrinsic to membrane;melanosome;membran…	65.918	45.436	7243300	11	1.18366	3.13749
A2AG68;Q64430;B1AQ57;Q64446	A2AG68;Q64430	Copper-transporting ATPase 1	Atp7a	alcohol biosynthetic process;alcohol metabolic process;alpha-beta T cell activation;alpha-beta T cell activation involved in immune response;alpha-beta T cell differentiation;alpha-beta T cell differentiation involved in immune response;amine biosynthetic process;amine metabolic process;anatomical structure development;anatomical structure morphogenesis;apoptotic mitochondrial changes;aromatic am…	active transmembrane transporter activity;adenyl nucleotide binding;adenyl ribonucleotide binding;ATP binding;ATPase activity;ATPase activity, coupled;ATPase activity, coupled to movement of substances;ATPase activity, coupled to transmembrane movement of ions;ATPase activity, coupled to transmembrane movement of ions, phosphorylative mechanism;ATPase activity, coupled to transmembrane movement o…	basolateral plasma membrane;brush border membrane;cell body;cell part;cell projection;cell projection membrane;cell projection part;clathrin-coated vesicle;coated vesicle;cytoplasmic membrane-bounded vesicle;cytoplasmic part;cytoplasmic vesicle;endoplasmic reticulum;endosome;Golgi apparatus;Golgi apparatus part;Golgi-associated vesicle;integral to membrane;intracellular membrane-bounded organelle…	162.03	35.698	6629900	16	2.93783	3.12526
Q3B7Z2	Q3B7Z2	Oxysterol-binding protein 1	Osbp	establishment of localization;lipid transport;organic substance transport;transport	binding;lipid binding;protein binding;protein domain specific binding	cell junction;cell part;cytoplasm;cytoplasmic part;Golgi apparatus;Golgi apparatus part;Golgi membrane;intracellular membrane-bounded organelle;intracellular non-membrane-bounded organelle;intracellular organelle;intracellular organelle part;intracellular part;membrane;membrane-bounded organelle;non-membrane-bounded organelle;nuclear part;nucleolus;nucleoplasm;nucleus;organelle;organelle membrane…	88.796	32.12	3917000	17	2.29286	3.12296
Q9CZX7;E0CZF6;E0CZ18;F8WHW3;E0CYE6;Q3TWL2	Q9CZX7	Type 2 phosphatidylinositol 4,5-bisphosphate 4-phosphatase	Tmem55a		catalytic activity;hydrolase activity	cell part;cytoplasmic part;endosomal part;endosome membrane;integral to membrane;intracellular organelle part;intracellular part;intrinsic to membrane;late endosome membrane;lysosomal membrane;membrane;membrane part;organelle membrane;organelle part;vacuolar membrane;vacuolar part	28.038	30.387	4273300	15	2.65589	3.11994
P62849	P62849	40S ribosomal protein S24	Rps24	biological regulation;biosynthetic process;cellular biosynthetic process;cellular component biogenesis;cellular component biogenesis at cellular level;cellular component organization or biogenesis;cellular component organization or biogenesis at cellular level;cellular macromolecule biosynthetic process;cellular macromolecule metabolic process;cellular metabolic process;cellular nitrogen compound…	binding;nucleotide binding;structural constituent of ribosome;structural molecule activity	cell part;cytoplasm;cytosolic small ribosomal subunit;intracellular membrane-bounded organelle;intracellular non-membrane-bounded organelle;intracellular organelle;intracellular organelle part;intracellular part;macromolecular complex;membrane;membrane-bounded organelle;non-membrane-bounded organelle;nuclear part;nucleolus;nucleus;organelle;organelle part;ribonucleoprotein complex;small ribosomal…	15.423	14.915	3924800	10	2.37761	3.11191
Q61739;F6VSK8	Q61739;F6VSK8	Integrin alpha-6;Integrin alpha-6 heavy chain;Integrin alpha-6 light chain	Itga6	anatomical structure development;anatomical structure morphogenesis;biological adhesion;biological regulation;brown fat cell differentiation;cell adhesion;cell adhesion mediated by integrin;cell communication;cell differentiation;cell migration;cell motility;cell projection assembly;cell projection organization;cell surface receptor linked signaling pathway;cell-cell adhesion;cell-matrix adhesion…	binding;cation binding;integrin binding;ion binding;metal ion binding;protein binding;protein complex binding;receptor binding	adherens junction;alpha6-beta4 integrin complex;anchoring junction;basal part of cell;basal plasma membrane;basement membrane;basolateral plasma membrane;cell junction;cell part;cell projection;cell surface;cell-cell adherens junction;cell-cell junction;cell-substrate adherens junction;cell-substrate junction;external side of plasma membrane;extracellular matrix part;extracellular region part;fil…	122.16	69.779	6474100	34	2.16465	3.09288
Q5PRF0	Q5PRF0	HEAT repeat-containing protein 5A	Heatr5a				219.89	53.993	4589000	18	2.3991	3.0675
P08113;F7C312	P08113;F7C312	Endoplasmin	Hsp90b1	actin cytoskeleton organization;actin filament organization;actin filament-based process;actin rod assembly;biological regulation;catabolic process;cellular catabolic process;cellular component assembly;cellular component assembly at cellular level;cellular component organization;cellular component organization at cellular level;cellular component organization or biogenesis;cellular component org…	adenyl nucleotide binding;adenyl ribonucleotide binding;ATP binding;binding;enzyme binding;lipoprotein particle receptor binding;low-density lipoprotein particle receptor binding;nucleic acid binding;nucleotide binding;phosphatase binding;protein binding;protein phosphatase binding;purine nucleotide binding;purine ribonucleoside triphosphate binding;purine ribonucleotide binding;receptor binding;…	adherens junction;anchoring junction;cell junction;cell part;cell-substrate adherens junction;cell-substrate junction;cytoplasmic membrane-bounded vesicle;cytoplasmic part;cytoplasmic vesicle;cytosol;endoplasmic reticulum;endoplasmic reticulum chaperone complex;endoplasmic reticulum lumen;endoplasmic reticulum membrane;endoplasmic reticulum part;extracellular matrix;extracellular membrane-bounded…	92.475	47.506	6114200	40	4.97369	3.04496
O35465	O35465	Peptidyl-prolyl cis-trans isomerase FKBP8	Fkbp8	anatomical structure development;apoptosis;biological regulation;camera-type eye development;cell death;cell fate specification;cell surface receptor linked signaling pathway;cellular developmental process;cellular macromolecule metabolic process;cellular metabolic process;cellular process;cellular protein metabolic process;cellular response to stimulus;chaperone-mediated protein folding;death;de…	binding;catalytic activity;cis-trans isomerase activity;drug binding;FK506 binding;identical protein binding;isomerase activity;macrolide binding;peptidyl-prolyl cis-trans isomerase activity;protein binding	cell part;cytoplasmic part;endoplasmic reticulum part;envelope;integral to endoplasmic reticulum membrane;integral to membrane;integral to organelle membrane;intracellular membrane-bounded organelle;intracellular organelle;intracellular organelle part;intracellular part;intrinsic to endoplasmic reticulum membrane;intrinsic to membrane;intrinsic to organelle membrane;membrane;membrane part;membran…	43.528	36.893	3821100	7	3.7208	3.03685
Q922P8;D3Z4S6	Q922P8	Transmembrane protein 132A	Tmem132a			cell part;cytoplasmic part;endoplasmic reticulum membrane;endoplasmic reticulum part;extracellular membrane-bounded organelle;extracellular organelle;extracellular region part;extracellular vesicular exosome;Golgi apparatus part;Golgi membrane;integral to membrane;intracellular organelle part;intracellular part;intrinsic to membrane;membrane;membrane part;membrane-bounded organelle;membrane-bound…	110.24	21.821	1429500	6	2.20669	3.01552
P49615;E3W997;E9PVC7;Q64261;Q99J95;Q3V3A1;O35495;Q14AX6;Q69ZA1	P49615	Cyclin-dependent-like kinase 5	Cdk5	actin cytoskeleton organization;actin filament-based process;adult behavior;alternative nuclear mRNA splicing, via spliceosome;anatomical structure development;anatomical structure formation involved in morphogenesis;anatomical structure morphogenesis;apoptosis;associative learning;axon guidance;axonogenesis;behavior;behavioral response to cocaine;biological adhesion;biological regulation;biosynt…	acetylcholine receptor activator activity;acetylcholine receptor regulator activity;adenyl nucleotide binding;adenyl ribonucleotide binding;ATP binding;binding;catalytic activity;cation binding;chromatin binding;cyclin binding;cyclin-dependent protein kinase activity;DNA binding;ErbB-2 class receptor binding;ErbB-3 class receptor binding;ion binding;kinase activity;metal ion binding;nucleic acid …	axon;carboxy-terminal domain protein kinase complex;cell body;cell junction;cell part;cell projection;cell projection part;centrosome;cyclin-dependent protein kinase 5 holoenzyme complex;cyclin-dependent protein kinase holoenzyme complex;cytoplasm;cytoplasmic cyclin-dependent protein kinase holoenzyme complex;cytoplasmic part;cytoskeletal part;cytoskeleton;cytosol;dendrite;extracellular region pa…	33.288	64.051	323760000	30	2.45034	2.98988
P83882	P83882	60S ribosomal protein L36a	Rpl36a	biosynthetic process;cellular biosynthetic process;cellular macromolecule biosynthetic process;cellular macromolecule metabolic process;cellular metabolic process;cellular process;cellular protein metabolic process;macromolecule biosynthetic process;macromolecule metabolic process;metabolic process;primary metabolic process;protein metabolic process;translation	structural constituent of ribosome;structural molecule activity	cell part;cytoplasmic part;intracellular non-membrane-bounded organelle;intracellular organelle;intracellular part;macromolecular complex;non-membrane-bounded organelle;organelle;ribonucleoprotein complex;ribosome	12.441	17.471	7009300	12	3.37333	2.98834
Q9WVK4;Q9QXY6	Q9WVK4	EH domain-containing protein 1	Ehd1	biological regulation;cell projection organization;cellular component assembly;cellular component organization;cellular component organization at cellular level;cellular component organization or biogenesis;cellular component organization or biogenesis at cellular level;cellular membrane organization;cellular process;chemical homeostasis;cholesterol homeostasis;endocytic recycling;endocytosis;end…	adenyl nucleotide binding;adenyl ribonucleotide binding;ATP binding;binding;calcium ion binding;cation binding;enzyme binding;GTP binding;GTPase binding;guanyl nucleotide binding;guanyl ribonucleotide binding;ion binding;metal ion binding;nucleotide binding;protein binding;purine nucleotide binding;purine ribonucleoside triphosphate binding;purine ribonucleotide binding;Rab GTPase binding;Ras GTP…	adherens junction;anchoring junction;cell junction;cell part;cell-substrate adherens junction;cell-substrate junction;cytoplasm;cytoplasmic membrane-bounded vesicle;cytoplasmic part;cytoplasmic vesicle;early endosome;early endosome membrane;endocytic vesicle;endosomal part;endosome;endosome membrane;extracellular membrane-bounded organelle;extracellular organelle;extracellular region part;extrace…	60.602	111.17	21926000	53	3.99787	2.98475
Q8VEM8;G5E902	Q8VEM8;G5E902	Phosphate carrier protein, mitochondrial	Slc25a3	establishment of localization;transport	active transmembrane transporter activity;binding;protein binding;protein complex binding;secondary active transmembrane transporter activity;symporter activity;transmembrane transporter activity;transporter activity	cell part;cytoplasmic part;extracellular membrane-bounded organelle;extracellular organelle;extracellular region part;extracellular vesicular exosome;integral to membrane;intracellular membrane-bounded organelle;intracellular organelle;intracellular organelle part;intracellular part;intrinsic to membrane;membrane;membrane part;membrane-bounded organelle;membrane-bounded vesicle;mitochondrial inne…	39.632	64.517	49479000	44	4.71169	2.98191
B7ZCL8;P70290;A2AN84;B7ZCL9;B7ZCM1;B7ZCM0;D6RFD5	B7ZCL8;P70290;A2AN84;B7ZCL9	55 kDa erythrocyte membrane protein	Mpp1	biological regulation;regulation of behavior;regulation of biological process;regulation of cell migration;regulation of cell motility;regulation of cellular component movement;regulation of cellular process;regulation of chemotaxis;regulation of immune system process;regulation of leukocyte chemotaxis;regulation of leukocyte migration;regulation of localization;regulation of locomotion;regulatio…		cell cortex part;cell part;cell projection;cortical cytoskeleton;cytoplasmic part;cytoskeleton;intracellular;intracellular non-membrane-bounded organelle;intracellular organelle;intracellular part;membrane;microvillus;non-membrane-bounded organelle;organelle;organelle part;stereocilium	49.784	74.05	14446000	31	1.76776	2.9744
P54116	P54116	Erythrocyte band 7 integral membrane protein	Stom	biological regulation;cellular component assembly;cellular component organization;cellular component organization or biogenesis;macromolecular complex assembly;macromolecular complex subunit organization;positive regulation of biological process;positive regulation of intracellular protein transport;positive regulation of intracellular transport;positive regulation of protein targeting to membran…	binding;enzyme binding;identical protein binding;protein binding;protein dimerization activity;protein homodimerization activity;RNA polymerase binding	blood microparticle;cell part;cytoplasm;cytoplasmic membrane-bounded vesicle;cytoplasmic part;cytoplasmic vesicle;cytoskeleton;endoplasmic reticulum;extracellular membrane-bounded organelle;extracellular organelle;extracellular region part;extracellular space;extracellular vesicular exosome;integral to membrane;integral to plasma membrane;intracellular membrane-bounded organelle;intracellular non…	31.375	31.367	2978800	14	5.06806	2.96782
F8WIB1;P61211;E9Q006	F8WIB1;P61211	ADP-ribosylation factor-like protein 1	Arl1	activation of phospholipase D activity;biological regulation;cellular component organization;cellular component organization at cellular level;cellular component organization or biogenesis;cellular component organization or biogenesis at cellular level;cellular localization;cellular macromolecule localization;cellular metabolic process;cellular process;cellular protein localization;cellular respo…	binding;catalytic activity;cation binding;enzyme activator activity;enzyme regulator activity;GTP binding;GTPase activity;guanyl nucleotide binding;guanyl ribonucleotide binding;hydrolase activity;hydrolase activity, acting on acid anhydrides;hydrolase activity, acting on acid anhydrides, in phosphorus-containing anhydrides;ion binding;metal ion binding;nucleoside-triphosphatase activity;nucleoti…	cell part;cytoplasm;cytoplasmic part;extracellular membrane-bounded organelle;extracellular organelle;extracellular region part;extracellular vesicular exosome;Golgi apparatus;Golgi apparatus part;Golgi membrane;intracellular membrane-bounded organelle;intracellular organelle;intracellular organelle part;intracellular part;membrane;membrane-bounded organelle;membrane-bounded vesicle;organelle;org…	15.65	41.674	7163000	17	1.40316	2.96652
Q9CY27;G3UWE1;Q52L67	Q9CY27;G3UWE1;Q52L67	Very-long-chain enoyl-CoA reductase	Tecr	biosynthetic process;carboxylic acid biosynthetic process;carboxylic acid metabolic process;cellular biosynthetic process;cellular ketone metabolic process;cellular lipid metabolic process;cellular metabolic process;cellular process;fatty acid biosynthetic process;fatty acid elongation;fatty acid metabolic process;lipid biosynthetic process;lipid metabolic process;metabolic process;monocarboxylic…	catalytic activity;oxidoreductase activity;oxidoreductase activity, acting on the CH-CH group of donors	cell part;cytoplasmic part;endoplasmic reticulum;endoplasmic reticulum part;integral to endoplasmic reticulum membrane;integral to membrane;integral to organelle membrane;intracellular membrane-bounded organelle;intracellular organelle;intracellular organelle part;intracellular part;intrinsic to endoplasmic reticulum membrane;intrinsic to membrane;intrinsic to organelle membrane;membrane part;mem…	36.09	27.698	7228900	11	1.28863	2.96235
P09103;E9Q8G8	P09103	Protein disulfide-isomerase	P4hb	4-hydroxyproline metabolic process;amine metabolic process;biological regulation;carboxylic acid metabolic process;cell redox homeostasis;cellular amine metabolic process;cellular amino acid metabolic process;cellular homeostasis;cellular ketone metabolic process;cellular macromolecule metabolic process;cellular metabolic process;cellular modified amino acid metabolic process;cellular nitrogen co…	catalytic activity;intramolecular oxidoreductase activity;intramolecular oxidoreductase activity, interconverting keto- and enol-groups;intramolecular oxidoreductase activity, transposing S-S bonds;isomerase activity;oxidoreductase activity;oxidoreductase activity, acting on paired donors, with incorporation or reduction of molecular oxygen;oxidoreductase activity, acting on paired donors, with i…	adherens junction;anchoring junction;cell junction;cell part;cell-substrate adherens junction;cell-substrate junction;cytoplasmic membrane-bounded vesicle;cytoplasmic part;cytoplasmic vesicle;endoplasmic reticulum;endoplasmic reticulum chaperone complex;endoplasmic reticulum lumen;endoplasmic reticulum part;endoplasmic reticulum-Golgi intermediate compartment;extracellular membrane-bounded organe…	57.058	79.799	4178200	20	3.7052	2.96194
F8VQL0;P16056;F6X333;D3YVY2	F8VQL0;P16056	Receptor protein-tyrosine kinase;Hepatocyte growth factor receptor	Met	activation of MAPK activity;adult behavior;anatomical structure development;anatomical structure morphogenesis;behavior;biological regulation;brain development;branching morphogenesis of a tube;carbohydrate homeostasis;cell communication;cell differentiation;cell migration;cell morphogenesis;cell morphogenesis involved in differentiation;cell motility;cell proliferation;cell surface receptor link…	adenyl nucleotide binding;adenyl ribonucleotide binding;ATP binding;binding;catalytic activity;enzyme binding;hepatocyte growth factor-activated receptor activity;kinase activity;molecular transducer activity;nucleotide binding;phosphatase binding;phosphotransferase activity, alcohol group as acceptor;protein binding;protein kinase activity;protein phosphatase binding;protein tyrosine kinase acti…	basal plasma membrane;cell part;cell surface;integral to membrane;intrinsic to membrane;membrane;membrane part;plasma membrane part	153.54	37.365	3859800	12	3.41533	2.95357
Q9D486	Q9D486	C-Maf-inducing protein	Cmip			cell part;cytoplasm;intracellular membrane-bounded organelle;intracellular organelle;intracellular part;membrane-bounded organelle;nucleus;organelle	86.258	17.96	3179100	7	2.82815	2.89564
E9Q852;E9Q9C3;Q9QZQ1;F7C3I9;E9PYX7	E9Q852;E9Q9C3;Q9QZQ1;F7C3I9;E9PYX7	Afadin	Mllt4	biological adhesion;biological regulation;cell adhesion;cellular process;cellular response to stimulus;positive regulation of catalytic activity;positive regulation of GTPase activity;positive regulation of hydrolase activity;positive regulation of molecular function;regulation of biological process;regulation of catabolic process;regulation of catalytic activity;regulation of cellular catabolic …	binding;cell adhesion molecule binding;enzyme binding;GTPase binding;protein binding;Ras GTPase binding;small GTPase binding	adherens junction;anchoring junction;apical part of cell;cell junction;cell part;cell-cell adherens junction;cell-cell junction;cytoplasm;intracellular organelle part;intracellular part;membrane;nuclear part;nucleoplasm;organelle part;plasma membrane	204.52	31.748	2362600	6	5.00945	2.89299
Q9CR67;Q9CZM3	Q9CR67;Q9CZM3	Transmembrane protein 33	Tmem33	cellular component assembly;cellular component assembly at cellular level;cellular component organization;cellular component organization at cellular level;cellular component organization or biogenesis;cellular component organization or biogenesis at cellular level;cellular localization;cellular macromolecular complex assembly;cellular macromolecular complex subunit organization;cellular macromol…	structural constituent of nuclear pore;structural molecule activity	cell part;cytoplasmic membrane-bounded vesicle;cytoplasmic part;cytoplasmic vesicle;endoplasmic reticulum;extracellular membrane-bounded organelle;extracellular organelle;extracellular region part;extracellular vesicular exosome;intracellular membrane-bounded organelle;intracellular organelle;intracellular organelle part;intracellular part;macromolecular complex;melanosome;membrane part;membrane-…	28.031	58.176	7892100	21	2.53706	2.84463
Q61609	Q61609	Sodium-dependent phosphate transporter 1	Slc20a1	biological regulation;cellular process;cellular response to stimulus;positive regulation of biological process;positive regulation of cell communication;positive regulation of cellular process;positive regulation of I-kappaB kinase/NF-kappaB cascade;positive regulation of intracellular protein kinase cascade;positive regulation of response to stimulus;positive regulation of signal transduction;po…	active transmembrane transporter activity;anion transmembrane transporter activity;anion:cation symporter activity;cation transmembrane transporter activity;high affinity inorganic phosphate:sodium symporter activity;inorganic anion transmembrane transporter activity;inorganic cation transmembrane transporter activity;inorganic phosphate transmembrane transporter activity;ion transmembrane transp…	cell part;integral to membrane;intrinsic to membrane;membrane;membrane part;plasma membrane	74.152	24.38	2768800	7	3.62563	2.84385
Q9QYE6	Q9QYE6	Golgin subfamily A member 5	Golga5	cellular component organization;cellular component organization at cellular level;cellular component organization or biogenesis;cellular component organization or biogenesis at cellular level;cellular process;establishment of localization;establishment of localization in cell;Golgi organization;Golgi vesicle transport;intracellular transport;organelle organization;transport;vesicle-mediated trans…	binding;enzyme binding;GTPase binding;identical protein binding;protein binding;protein dimerization activity;protein homodimerization activity;Rab GTPase binding;Ras GTPase binding;small GTPase binding	cell part;cis-Golgi network;cytoplasmic part;Golgi apparatus;Golgi apparatus part;Golgi cisterna;Golgi membrane;integral to membrane;intracellular membrane-bounded organelle;intracellular organelle;intracellular organelle part;intracellular part;intrinsic to membrane;membrane;membrane part;membrane-bounded organelle;organelle;organelle membrane;organelle part;organelle subcompartment	82.367	78.587	7855600	35	2.81124	2.84179
P63094;Q6R0H7;Z4YKV1;A2A610	P63094;Q6R0H7;Z4YKV1	Guanine nucleotide-binding protein G(s) subunit alpha isoforms short;Guanine nucleotide-binding protein G(s) subunit alpha isoforms XLas	Gnas	activation of adenylate cyclase activity;activation of adenylate cyclase activity by adrenergic receptor signaling pathway;activation of adenylate cyclase activity by dopamine receptor signaling pathway;activation of adenylate cyclase activity by G-protein signaling pathway;adrenergic receptor signaling pathway;anatomical structure development;anatomical structure formation involved in morphogene…	adrenergic receptor binding;beta-2 adrenergic receptor binding;binding;catalytic activity;cation binding;corticotropin-releasing hormone receptor 1 binding;corticotropin-releasing hormone receptor binding;D1 dopamine receptor binding;dopamine receptor binding;glutamate receptor binding;G-protein beta/gamma-subunit complex binding;G-protein-coupled receptor binding;GTP binding;GTPase activity;guan…	cell part;cell projection;cytoplasm;cytoplasmic part;cytosol;dendrite;extracellular membrane-bounded organelle;extracellular organelle;extracellular region part;extracellular vesicular exosome;extrinsic to internal side of plasma membrane;extrinsic to membrane;extrinsic to plasma membrane;Golgi apparatus part;Golgi membrane;heterotrimeric G-protein complex;intracellular membrane-bounded organelle…	45.663	35.569	6244800	17	3.27433	2.84023
P28667	P28667	MARCKS-related protein	Marcksl1	biological regulation;positive regulation of biological process;positive regulation of cell proliferation;positive regulation of cellular process;regulation of biological process;regulation of cell proliferation;regulation of cellular process		cell part;cytoplasm;extracellular membrane-bounded organelle;extracellular organelle;extracellular region part;extracellular vesicular exosome;intracellular part;membrane;membrane-bounded organelle;membrane-bounded vesicle;organelle;plasma membrane;vesicle	20.165	45.672	1978500	13	2.81647	2.83751
G3UY29;E9Q3P9;F8WGS1;P62492;P46638;G3UZD3;G3UZL4;E9Q6B3;D3YYB3;Q9WTL2	G3UY29;E9Q3P9;F8WGS1;P62492;P46638;G3UZD3;G3UZL4	Ras-related protein Rab-11A;Ras-related protein Rab-11B	Rab11b;Rab11a	anatomical structure morphogenesis;astral microtubule organization;biological regulation;cation transport;cell cycle process;cell morphogenesis;cell morphogenesis involved in differentiation;cell projection organization;cellular component assembly;cellular component assembly at cellular level;cellular component morphogenesis;cellular component organization;cellular component organization at cellu…	binding;catalytic activity;cytoskeletal protein binding;GDP binding;GTP binding;GTPase activity;guanyl nucleotide binding;guanyl ribonucleotide binding;hydrolase activity;hydrolase activity, acting on acid anhydrides;hydrolase activity, acting on acid anhydrides, in phosphorus-containing anhydrides;microtubule binding;myosin binding;myosin V binding;nucleoside-triphosphatase activity;nucleotide b…	axon;cell division site part;cell junction;cell part;cell projection;cell projection membrane;cell projection part;clathrin coated vesicle membrane;clathrin-coated vesicle;cleavage furrow;coated vesicle;coated vesicle membrane;cytoplasm;cytoplasmic membrane-bounded vesicle;cytoplasmic part;cytoplasmic vesicle;cytoplasmic vesicle membrane;cytoplasmic vesicle part;cytoskeletal part;endocytic vesicl…	16.924	25.056	4346300	12	2.52521	2.83723
Q9R1Q7	Q9R1Q7	Proteolipid protein 2	Plp2		binding;chemokine binding;cytokine binding;protein binding	cell part;integral to membrane;intrinsic to membrane;membrane;membrane part;plasma membrane	16.607	14.02	3728500	9	5.169	2.83519
G3X9K3;D3YYK9	G3X9K3	Brefeldin A-inhibited guanine nucleotide-exchange protein 1	Arfgef1	biological regulation;cellular component organization;cellular component organization at cellular level;cellular component organization or biogenesis;cellular component organization or biogenesis at cellular level;cellular membrane organization;cellular process;endomembrane system organization;establishment of localization;establishment of protein localization;Golgi organization;membrane organiza…	ARF guanyl-nucleotide exchange factor activity;binding;cytoskeletal protein binding;enzyme regulator activity;GTPase regulator activity;guanyl-nucleotide exchange factor activity;myosin binding;nucleoside-triphosphatase regulator activity;protein binding;protein kinase A binding;protein kinase A regulatory subunit binding;small GTPase regulator activity	cell part;cytoplasm;cytoplasmic part;cytosol;Golgi apparatus;Golgi apparatus part;Golgi membrane;intracellular membrane-bounded organelle;intracellular non-membrane-bounded organelle;intracellular organelle;intracellular organelle part;intracellular part;macromolecular complex;membrane;membrane-bounded organelle;non-membrane-bounded organelle;nuclear matrix;nuclear part;nucleolus;nucleoplasm;orga…	208.5	116.55	10773000	47	1.9162	2.82627
P60766	P60766	Cell division control protein 42 homolog	Cdc42	actin cytoskeleton organization;actin filament branching;actin filament bundle assembly;actin filament organization;actin filament-based process;adherens junction organization;anatomical structure development;anatomical structure formation involved in morphogenesis;anatomical structure morphogenesis;angiogenesis;biological adhesion;biological regulation;canonical Wnt receptor signaling pathway;ca…	binding;catalytic activity;enzyme binding;GTP binding;GTPase activity;GTP-dependent protein binding;guanyl nucleotide binding;guanyl ribonucleotide binding;hydrolase activity;hydrolase activity, acting on acid anhydrides;hydrolase activity, acting on acid anhydrides, in phosphorus-containing anhydrides;kinase binding;nucleoside-triphosphatase activity;nucleotide binding;protein binding;protein ki…	adherens junction;anchoring junction;apical part of cell;cell body;cell junction;cell part;cell periphery;cell projection;cell-cell junction;cell-substrate adherens junction;cell-substrate junction;cytoplasm;cytoplasmic membrane-bounded vesicle;cytoplasmic part;cytoplasmic vesicle;cytoskeletal part;cytosol;extracellular membrane-bounded organelle;extracellular organelle;extracellular region part;…	21.258	19.343	3321900	14	3.77716	2.82475
Q78J03	Q78J03	Methionine-R-sulfoxide reductase B2, mitochondrial	Msrb2	actin cytoskeleton organization;actin filament organization;actin filament polymerization;actin filament-based process;actin polymerization or depolymerization;cellular component assembly;cellular component assembly at cellular level;cellular component organization;cellular component organization at cellular level;cellular component organization or biogenesis;cellular component organization or bi…	actin binding;binding;catalytic activity;cation binding;cytoskeletal protein binding;ion binding;metal ion binding;oxidoreductase activity;oxidoreductase activity, acting on a sulfur group of donors;oxidoreductase activity, acting on a sulfur group of donors, disulfide as acceptor;peptide-methionine (R)-S-oxide reductase activity;protein binding;transition metal ion binding;zinc ion binding	cell part;cytoplasmic part;intracellular membrane-bounded organelle;intracellular organelle;intracellular part;membrane-bounded organelle;mitochondrion;organelle	19.157	18.243	3144200	5	4.77837	2.81815
P68373;Q9JJZ2;Q3UX10	P68373;Q9JJZ2	Tubulin alpha-1C chain;Tubulin alpha-8 chain	Tuba1c;Tuba8	cellular component assembly;cellular component assembly at cellular level;cellular component organization;cellular component organization at cellular level;cellular component organization or biogenesis;cellular component organization or biogenesis at cellular level;cellular macromolecular complex assembly;cellular macromolecular complex subunit organization;cellular process;cellular protein compl…	binding;catalytic activity;GTP binding;GTPase activity;guanyl nucleotide binding;guanyl ribonucleotide binding;hydrolase activity;hydrolase activity, acting on acid anhydrides;hydrolase activity, acting on acid anhydrides, in phosphorus-containing anhydrides;nucleoside-triphosphatase activity;nucleotide binding;purine nucleotide binding;purine ribonucleoside triphosphate binding;purine ribonucleo…	cell part;cytoplasm;cytoplasmic microtubule;cytoplasmic part;cytoskeletal part;intracellular membrane-bounded organelle;intracellular organelle;intracellular organelle part;intracellular part;macromolecular complex;membrane-bounded organelle;microtubule;nucleus;organelle;organelle part;protein complex;vesicle	49.909	38.142	6457500	32	3.38938	2.81661
Q9EQP2	Q9EQP2	EH domain-containing protein 4	Ehd4	biological regulation;cellular component assembly;cellular component organization;cellular component organization or biogenesis;cellular membrane organization;cellular process;cellular response to chemical stimulus;cellular response to growth factor stimulus;cellular response to organic substance;cellular response to stimulus;endocytic recycling;endocytosis;endosome transport;establishment of loc…	adenyl nucleotide binding;adenyl ribonucleotide binding;ATP binding;binding;calcium ion binding;cation binding;GTP binding;guanyl nucleotide binding;guanyl ribonucleotide binding;ion binding;metal ion binding;nucleotide binding;purine nucleotide binding;purine ribonucleoside triphosphate binding;purine ribonucleotide binding;ribonucleotide binding	cell part;cytoplasmic part;early endosome membrane;endoplasmic reticulum;endosomal part;endosome membrane;extracellular membrane-bounded organelle;extracellular organelle;extracellular region part;extracellular vesicular exosome;intracellular membrane-bounded organelle;intracellular organelle;intracellular organelle part;intracellular part;membrane;membrane-bounded organelle;membrane-bounded vesi…	61.48	76.384	9391900	42	3.10738	2.81276
H3BLG5;Q3TMX0;O08992;A2AKJ9;A2AKJ6;A2AKJ5	H3BLG5;Q3TMX0;O08992;A2AKJ9;A2AKJ6	Syntenin-1	Sdcbp	actin cytoskeleton organization;actin filament-based process;biological regulation;cell communication;cell-cell signaling;cellular component organization;cellular component organization at cellular level;cellular component organization or biogenesis;cellular component organization or biogenesis at cellular level;cellular process;cellular response to stimulus;cytoskeleton organization;intracellula…	binding;cytokine receptor binding;frizzled binding;G-protein-coupled receptor binding;growth factor receptor binding;identical protein binding;interleukin-5 receptor binding;protein binding;protein dimerization activity;protein heterodimerization activity;protein N-terminus binding;receptor binding;syndecan binding	blood microparticle;cell part;cytoplasm;cytoplasmic membrane-bounded vesicle;cytoplasmic part;cytoplasmic vesicle;extracellular membrane-bounded organelle;extracellular organelle;extracellular region part;extracellular space;extracellular vesicular exosome;interleukin-5 receptor complex;intracellular membrane-bounded organelle;intracellular organelle;intracellular part;macromolecular complex;mela…	26.857	42.467	5048600	18	3.12792	2.79861
O08848	O08848	60 kDa SS-A/Ro ribonucleoprotein	Trove2	anatomical structure development;anatomical structure morphogenesis;biological regulation;cell part morphogenesis;cell projection morphogenesis;cell projection organization;cell surface receptor linked signaling pathway;cellular component morphogenesis;cellular component organization;cellular component organization at cellular level;cellular component organization or biogenesis;cellular component…	binding;cation binding;ion binding;metal ion binding;misfolded RNA binding;nucleic acid binding;RNA binding;snRNA binding;U2 snRNA binding	cell part;cytoplasm;intracellular membrane-bounded organelle;intracellular organelle;intracellular organelle part;intracellular part;macromolecular complex;membrane-bounded organelle;nuclear part;nucleoplasm;nucleus;organelle;organelle part;ribonucleoprotein complex	60.123	26.037	3008600	11	3.08177	2.79784
Q8C180;Q91WJ0	Q8C180	Fibroblast growth factor receptor substrate 2	Frs2	activation of MAPK activity;anatomical structure development;anatomical structure formation involved in morphogenesis;anatomical structure morphogenesis;anterior/posterior axis specification;anterior/posterior axis specification, embryo;axis specification;biological regulation;branching involved in prostate gland morphogenesis;cardiac septum development;cell communication;cell development;cell pr…	binding;binding, bridging;cytokine receptor binding;fibroblast growth factor receptor binding;growth factor receptor binding;neurotrophin receptor binding;neurotrophin TRK receptor binding;neurotrophin TRKA receptor binding;protein binding;protein binding, bridging;receptor binding;receptor tyrosine kinase binding;signaling adaptor activity;transmembrane receptor protein tyrosine kinase adaptor a…	cell junction;cell part;cell-cell junction;cytoplasm;intracellular part;membrane;plasma membrane	56.793	39.058	3412800	15	3.34529	2.78131
Q5EG47	Q5EG47	5-AMP-activated protein kinase catalytic subunit alpha-1	Prkaa1	activation of MAPK activity;alcohol metabolic process;autophagy;biological regulation;biosynthetic process;carbohydrate homeostasis;carbohydrate metabolic process;carboxylic acid biosynthetic process;carboxylic acid metabolic process;catabolic process;cell communication;cell surface receptor linked signaling pathway;cellular biosynthetic process;cellular carbohydrate metabolic process;cellular ca…	[acetyl-CoA carboxylase] kinase activity;[hydroxymethylglutaryl-CoA reductase (NADPH)] kinase activity;adenyl nucleotide binding;adenyl ribonucleotide binding;AMP-activated protein kinase activity;ATP binding;binding;catalytic activity;cation binding;chromatin binding;histone kinase activity;histone serine kinase activity;ion binding;kinase activity;metal ion binding;nucleotide binding;phosphotra…	AMP-activated protein kinase complex;apical plasma membrane;cell part;cytoplasm;intracellular membrane-bounded organelle;intracellular organelle;intracellular organelle part;intracellular part;macromolecular complex;membrane part;membrane-bounded organelle;nuclear part;nucleoplasm;nucleus;organelle;organelle part;plasma membrane part;protein complex	63.928	34.528	3003900	9	1.66029	2.7739
P54823	P54823	Probable ATP-dependent RNA helicase DDX6	Ddx6	biological regulation;cellular component assembly;cellular component assembly at cellular level;cellular component organization;cellular component organization at cellular level;cellular component organization or biogenesis;cellular component organization or biogenesis at cellular level;cellular macromolecular complex assembly;cellular macromolecular complex subunit organization;cellular macromol…	adenyl nucleotide binding;adenyl ribonucleotide binding;ATP binding;ATPase activity;ATPase activity, coupled;ATP-dependent helicase activity;ATP-dependent RNA helicase activity;binding;catalytic activity;helicase activity;hydrolase activity;hydrolase activity, acting on acid anhydrides;hydrolase activity, acting on acid anhydrides, in phosphorus-containing anhydrides;nucleoside-triphosphatase act…	cell part;cytoplasm;cytoplasmic mRNA processing body;cytoplasmic part;intracellular membrane-bounded organelle;intracellular non-membrane-bounded organelle;intracellular organelle;intracellular organelle part;intracellular part;macromolecular complex;membrane;membrane-bounded organelle;non-membrane-bounded organelle;nuclear part;nucleolus;organelle;organelle part;ribonucleoprotein complex;RNA gra…	54.191	17.643	3391000	12	4.90127	2.77015
P61620;A2ATT9;Q9CYJ6;Q9JLR1	P61620	Protein transport protein Sec61 subunit alpha isoform 1	Sec61a1	cell growth;cellular component organization;cellular component organization at cellular level;cellular component organization or biogenesis;cellular component organization or biogenesis at cellular level;cellular process;cotranslational protein targeting to membrane;endoplasmic reticulum organization;establishment of localization;establishment of localization in cell;establishment of protein loca…	binding;ribonucleoprotein binding;ribosome binding	cell part;cytoplasmic part;cytoplasmic vesicle membrane;cytoplasmic vesicle part;endocytic vesicle membrane;endoplasmic reticulum;endoplasmic reticulum membrane;endoplasmic reticulum part;integral to membrane;intracellular membrane-bounded organelle;intracellular organelle;intracellular organelle part;intracellular part;intrinsic to membrane;membrane;membrane part;membrane-bounded organelle;organ…	52.264	30.614	9120600	19	2.24532	2.75504
Q3UHD6	Q3UHD6	Sorting nexin-27	Snx27	biological regulation;cellular process;cellular response to stimulus;endosome to lysosome transport;endosome transport;establishment of localization;establishment of localization in cell;establishment of protein localization;intracellular protein transport;intracellular transport;lysosomal transport;protein transport;regulation of biological process;regulation of cellular process;response to stim…	binding;lipid binding;phosphatidylinositol binding;phosphatidylinositol-3-phosphate binding;phospholipid binding	cell part;cytoplasm;cytoplasmic part;cytosol;early endosome;early endosome membrane;endosomal part;endosome;endosome membrane;immunological synapse;intracellular membrane-bounded organelle;intracellular organelle;intracellular organelle part;intracellular part;macromolecular complex;membrane;membrane part;membrane-bounded organelle;nuclear part;nucleoplasm;organelle;organelle membrane;organelle p…	60.988	67.628	10170000	28	2.09976	2.74792
Q8JZK9;P54869	Q8JZK9	Hydroxymethylglutaryl-CoA synthase, cytoplasmic	Hmgcs1	alcohol metabolic process;anatomical structure development;biosynthetic process;brain development;cellular biosynthetic process;cellular lipid metabolic process;cellular metabolic process;cellular process;cellular response to chemical stimulus;cellular response to cholesterol;cellular response to endogenous stimulus;cellular response to follicle-stimulating hormone stimulus;cellular response to g…	binding;catalytic activity;drug binding;hydroxymethylglutaryl-CoA synthase activity;isomerase activity;organic acid binding;transferase activity;transferase activity, transferring acyl groups;transferase activity, transferring acyl groups, acyl groups converted into alkyl on transfer	cell part;cytoplasm;cytoplasmic part;cytosol;intracellular membrane-bounded organelle;intracellular organelle;intracellular organelle part;intracellular part;membrane;membrane-bounded organelle;mitochondrial inner membrane;mitochondrial membrane;mitochondrial part;mitochondrion;nuclear part;nucleoplasm;nucleus;organelle;organelle inner membrane;organelle membrane;organelle part;plasma membrane	57.568	50.635	5542600	32	1.07441	2.74702
P20152;A0A0A6YWC8;A2AKJ2;P31001	P20152;A0A0A6YWC8	Vimentin	Vim	anatomical structure development;astrocyte development;astrocyte differentiation;Bergmann glial cell differentiation;biological regulation;cell development;cell differentiation;cellular component organization;cellular component organization at cellular level;cellular component organization or biogenesis;cellular component organization or biogenesis at cellular level;cellular developmental process…	binding;cytoskeletal protein binding;double-stranded RNA binding;glycoprotein binding;identical protein binding;nucleic acid binding;protein binding;protein C-terminus binding;RNA binding;scaffold protein binding;structural constituent of cytoskeleton;structural constituent of eye lens;structural molecule activity	adherens junction;anchoring junction;cell junction;cell leading edge;cell part;cell projection;cell-cell adherens junction;cell-cell junction;cell-substrate adherens junction;cell-substrate junction;contractile fiber;contractile fiber part;cytoplasm;cytoplasmic part;cytoskeletal part;cytoskeleton;cytosol;extracellular membrane-bounded organelle;extracellular organelle;extracellular region part;ex…	53.687	74.645	13252000	27	3.68722	2.72817
O55143;J3KMM5;Q8R429;B1ATS4;B1ATS5;E9Q559;Q64518	O55143;J3KMM5	Sarcoplasmic/endoplasmic reticulum calcium ATPase 2;Calcium-transporting ATPase	Atp2a2	apoptosis;apoptosis in response to endoplasmic reticulum stress;apoptotic mitochondrial changes;biological regulation;calcium ion homeostasis;calcium ion import;calcium ion transmembrane transport;calcium ion transport;calcium-mediated signaling;cation homeostasis;cation transport;cell death;cellular calcium ion homeostasis;cellular cation homeostasis;cellular chemical homeostasis;cellular compon…	active transmembrane transporter activity;adenyl nucleotide binding;adenyl ribonucleotide binding;ATP binding;ATPase activity;ATPase activity, coupled;ATPase activity, coupled to movement of substances;ATPase activity, coupled to transmembrane movement of ions;ATPase activity, coupled to transmembrane movement of ions, phosphorylative mechanism;ATPase activity, coupled to transmembrane movement o…	cell junction;cell part;cell-cell contact zone;cell-cell junction;contractile fiber part;cytoplasmic part;endoplasmic reticulum;endoplasmic reticulum membrane;endoplasmic reticulum part;endoplasmic reticulum-Golgi intermediate compartment;H zone;I band;integral to membrane;intercalated disc;intracellular membrane-bounded organelle;intracellular organelle;intracellular organelle part;intracellular…	114.86	234.13	46713000	100	3.13816	2.70608
P48024;Q9CXU9;J3QN87;J3QPZ8	P48024;Q9CXU9	Eukaryotic translation initiation factor 1;Eukaryotic translation initiation factor 1b	Eif1;Eif1b	biological regulation;dosage compensation;dosage compensation, by inactivation of X chromosome;regulation of biological process;regulation of gene expression;regulation of gene expression, epigenetic;regulation of macromolecule metabolic process;regulation of metabolic process	binding;nucleic acid binding;RNA binding;translation factor activity, nucleic acid binding;translation initiation factor activity		12.746	23.301	3867600	8	2.83886	2.63812
P63073	P63073	Eukaryotic translation initiation factor 4E	Eif4e	anatomical structure development;behavior;behavioral defense response;behavioral fear response;biological regulation;cell cycle process;cellular process;defense response;developmental process;fear response;G1/S transition of mitotic cell cycle;lung development;multicellular organismal process;multicellular organismal response to stress;negative regulation of biological process;negative regulation…	binding;nucleic acid binding;RNA binding;translation factor activity, nucleic acid binding;translation initiation factor activity	cell part;chromatoid body;cytoplasm;cytoplasmic mRNA processing body;cytoplasmic part;eukaryotic translation initiation factor 4F complex;extracellular membrane-bounded organelle;extracellular organelle;extracellular region part;extracellular vesicular exosome;intracellular non-membrane-bounded organelle;intracellular organelle;intracellular part;macromolecular complex;membrane-bounded organelle;…	25.053	20.493	5364900	10	2.59561	2.62877
Q9JLL0	Q9JLL0	Cysteine-rich motor neuron 1 protein	Crim1	biological regulation;regulation of biological process;regulation of cell growth;regulation of cellular component organization;regulation of cellular process;regulation of growth	binding;endopeptidase inhibitor activity;endopeptidase regulator activity;enzyme inhibitor activity;enzyme regulator activity;PDZ domain binding;peptidase inhibitor activity;peptidase regulator activity;protein binding;protein domain specific binding;serine-type endopeptidase inhibitor activity	cell part;extracellular membrane-bounded organelle;extracellular organelle;extracellular region part;extracellular vesicular exosome;integral to membrane;intrinsic to membrane;membrane part;membrane-bounded organelle;membrane-bounded vesicle;organelle;vesicle	114.07	14.281	2689200	6	4.09819	2.62729
E9Q855;Q3UXS0;O35609	E9Q855;Q3UXS0;O35609	Secretory carrier-associated membrane protein 3	Scamp3	establishment of localization;establishment of localization in cell;establishment of protein localization;intracellular protein transport;intracellular transport;protein transport;response to chemical stimulus;response to external stimulus;response to extracellular stimulus;response to nutrient;response to nutrient levels;response to organic substance;response to retinoic acid;response to stimulu…	binding;enzyme binding;protein binding;ubiquitin protein ligase binding	cell part;cytoplasmic part;extracellular membrane-bounded organelle;extracellular organelle;extracellular region part;extracellular vesicular exosome;Golgi apparatus part;Golgi membrane;integral to membrane;intracellular organelle part;intracellular part;intrinsic to membrane;membrane;membrane part;membrane-bounded organelle;membrane-bounded vesicle;organelle;organelle membrane;organelle part;ves…	34.515	52.526	6175400	28	1.78176	2.62319
P50247	P50247	Adenosylhomocysteinase	Ahcy	cellular metabolic process;cellular process;metabolic process;one-carbon metabolic process;small molecule metabolic process	adenosylhomocysteinase activity;catalytic activity;hydrolase activity;hydrolase activity, acting on ether bonds;trialkylsulfonium hydrolase activity	cell part;cytoplasmic membrane-bounded vesicle;cytoplasmic part;cytoplasmic vesicle;intracellular membrane-bounded organelle;intracellular organelle;intracellular part;melanosome;membrane-bounded organelle;membrane-bounded vesicle;organelle;pigment granule;vesicle	47.688	25.366	3263000	20	2.85111	2.62307
Q62469	Q62469	Integrin alpha-2	Itga2	anatomical structure development;anatomical structure morphogenesis;biological adhesion;biological regulation;cell adhesion;cell adhesion mediated by integrin;cell differentiation;cell migration;cell motility;cell proliferation;cell surface receptor linked signaling pathway;cell-matrix adhesion;cell-substrate adhesion;cellular component movement;cellular developmental process;cellular process;cel…	binding;cation binding;collagen binding;ion binding;metal ion binding;protein binding	adherens junction;alpha2-beta1 integrin complex;anchoring junction;axon part;axon terminus;basal part of cell;cell junction;cell outer membrane;cell part;cell projection part;cell surface;cell-substrate adherens junction;cell-substrate junction;cytoplasmic part;external encapsulating structure part;external side of plasma membrane;focal adhesion;integrin complex;intracellular membrane-bounded org…	128.95	25.777	1882600	7	3.42155	2.61652
O35239	O35239	Tyrosine-protein phosphatase non-receptor type 9	Ptpn9	cellular macromolecule metabolic process;cellular metabolic process;cellular process;cellular protein metabolic process;dephosphorylation;macromolecule metabolic process;macromolecule modification;metabolic process;peptidyl-tyrosine dephosphorylation;phosphate-containing compound metabolic process;phosphorus metabolic process;primary metabolic process;protein dephosphorylation;protein metabolic p…	catalytic activity;hydrolase activity;hydrolase activity, acting on ester bonds;phosphatase activity;phosphoprotein phosphatase activity;phosphoric ester hydrolase activity;protein tyrosine phosphatase activity	cell part;cytoplasm;intracellular part	67.969	41.301	2955600	13	2.53414	2.61609
O88693	O88693	Ceramide glucosyltransferase	Ugcg	biosynthetic process;cellular biosynthetic process;cellular lipid metabolic process;cellular metabolic process;cellular process;ceramide biosynthetic process;ceramide metabolic process;glucosylceramide biosynthetic process;glucosylceramide metabolic process;glycolipid biosynthetic process;glycolipid metabolic process;glycosphingolipid biosynthetic process;glycosphingolipid metabolic process;glyco…	catalytic activity;ceramide glucosyltransferase activity;glucosyltransferase activity;transferase activity;transferase activity, transferring glycosyl groups;transferase activity, transferring hexosyl groups;UDP-glucosyltransferase activity;UDP-glycosyltransferase activity	cell part;cytoplasmic part;Golgi apparatus part;Golgi membrane;integral to membrane;intracellular organelle part;intracellular part;intrinsic to membrane;membrane;membrane part;organelle membrane;organelle part	44.838	18.954	1661300	8	4.35233	2.6133
Q91XX1	Q91XX1		Pcdhgc3	biological adhesion;calcium-dependent cell-cell adhesion;cell adhesion;cell-cell adhesion;cellular component organization;cellular component organization or biogenesis;cellular process;homophilic cell adhesion;synapse organization	binding;calcium ion binding;cation binding;ion binding;metal ion binding	cell junction;cell part;cell-cell junction;extracellular membrane-bounded organelle;extracellular organelle;extracellular region part;extracellular vesicular exosome;integral to membrane;integral to plasma membrane;intrinsic to membrane;intrinsic to plasma membrane;membrane;membrane part;membrane-bounded organelle;membrane-bounded vesicle;organelle;plasma membrane part;vesicle	101.05	20.851	2255200	3	2.55432	2.60982
Q8K2C9	Q8K2C9	Very-long-chain (3R)-3-hydroxyacyl-CoA dehydratase 3	Hacd3	biological regulation;biosynthetic process;carboxylic acid biosynthetic process;carboxylic acid metabolic process;cellular biosynthetic process;cellular ketone metabolic process;cellular lipid metabolic process;cellular metabolic process;cellular process;cellular response to stimulus;cellular response to stress;chemical homeostasis;fatty acid biosynthetic process;fatty acid elongation;fatty acid …	3-hydroxyacyl-CoA dehydratase activity;binding;carbon-oxygen lyase activity;catalytic activity;enzyme binding;hydro-lyase activity;lyase activity;protein binding	adherens junction;anchoring junction;cell junction;cell part;cell-substrate adherens junction;cell-substrate junction;cytoplasmic part;endoplasmic reticulum;endoplasmic reticulum membrane;endoplasmic reticulum part;focal adhesion;integral to membrane;intracellular membrane-bounded organelle;intracellular organelle;intracellular organelle part;intracellular part;intrinsic to membrane;membrane;memb…	43.131	18.142	2565300	6	4.06299	2.60358
A0A0A0MQD4;Q8K201	A0A0A0MQD4;Q8K201	Keratinocyte-associated transmembrane protein 2	9530068E07Rik;Kct2			cell part;integral to membrane;intrinsic to membrane;membrane part	27.292	21.667	3794300	13	1.97521	2.59791
K3W4Q9;Q8BH60	K3W4Q9;Q8BH60	Golgi-associated PDZ and coiled-coil motif-containing protein	Gopc	autophagy;biological regulation;catabolic process;cellular catabolic process;cellular component assembly;cellular component organization;cellular component organization at cellular level;cellular component organization or biogenesis;cellular component organization or biogenesis at cellular level;cellular metabolic process;cellular process;cellular process involved in reproduction;establishment of…	binding;enzyme regulator activity;frizzled binding;G-protein-coupled receptor binding;GTPase regulator activity;identical protein binding;ion channel binding;nucleoside-triphosphatase regulator activity;protein binding;protein C-terminus binding;protein dimerization activity;protein homodimerization activity;receptor binding;SNARE binding;syntaxin binding	cell junction;cell part;cell projection;clathrin-coated vesicle;coated vesicle;cytoplasm;cytoplasmic membrane-bounded vesicle;cytoplasmic part;cytoplasmic vesicle;cytoskeletal part;dendrite;Golgi apparatus;Golgi apparatus part;Golgi membrane;Golgi-associated vesicle;intracellular membrane-bounded organelle;intracellular organelle;intracellular organelle part;intracellular part;macromolecular comp…	50.636	31.601	3769300	12	3.08042	2.59505
P56394	P56394	Cytochrome c oxidase copper chaperone	Cox17	cation transport;copper ion transport;establishment of localization;ion transport;metal ion transport;transition metal ion transport;transport	binding;cation binding;copper chaperone activity;copper ion binding;ion binding;metal ion binding;metallochaperone activity;transition metal ion binding	cell part;cytoplasmic part;intracellular organelle part;intracellular part;membrane-enclosed lumen;mitochondrial intermembrane space;mitochondrial part;organelle envelope lumen;organelle part	6.784	16.46	2169000	6	2.6655	2.57153
P56485	P56485	Atypical chemokine receptor 3	Ackr3	anatomical structure formation involved in morphogenesis;angiogenesis;biological adhesion;biological regulation;cell adhesion;cell differentiation;cell surface receptor linked signaling pathway;cellular component organization;cellular component organization or biogenesis;cellular developmental process;cellular macromolecule metabolic process;cellular membrane organization;cellular metabolic proce…	binding;cargo receptor activity;chemokine binding;chemokine receptor activity;coreceptor activity;C-X-C chemokine binding;C-X-C chemokine receptor activity;cytokine binding;G-protein chemoattractant receptor activity;G-protein coupled receptor activity;molecular transducer activity;peptide binding;peptide receptor activity;peptide receptor activity, G-protein coupled;protein binding;receptor acti…	cell part;cell surface;coated pit;cytoplasmic part;early endosome;endosome;integral to membrane;intracellular membrane-bounded organelle;intracellular organelle;intracellular part;intrinsic to membrane;membrane;membrane part;membrane-bounded organelle;organelle;perinuclear region of cytoplasm;plasma membrane;recycling endosome	41.635	83.341	1762000	6	2.49224	2.57149
D6REF7;Q8R0X7;D3YZT4;D3YY13;D3Z1Z3	D6REF7;Q8R0X7;D3YZT4	Sphingosine-1-phosphate lyase 1	Sgpl1	ameboidal cell migration;anatomical structure development;anatomical structure morphogenesis;androgen metabolic process;biological regulation;carboxylic acid metabolic process;catabolic process;cell differentiation;cell migration;cell motility;cell surface receptor linked signaling pathway;cellular catabolic process;cellular component movement;cellular developmental process;cellular hormone metab…	aldehyde-lyase activity;binding;carbon-carbon lyase activity;carboxy-lyase activity;catalytic activity;cofactor binding;lyase activity;pyridoxal phosphate binding;sphinganine-1-phosphate aldolase activity;vitamin B6 binding;vitamin binding	cell part;cytoplasmic part;endoplasmic reticulum;endoplasmic reticulum membrane;endoplasmic reticulum part;integral to membrane;intracellular membrane-bounded organelle;intracellular organelle;intracellular organelle part;intracellular part;intrinsic to membrane;membrane;membrane part;membrane-bounded organelle;organelle;organelle membrane;organelle part	54.769	36.829	5190700	8	1.2952	2.53503
Q69ZN7;E9Q390	Q69ZN7;E9Q390	Myoferlin	Myof	anatomical structure formation involved in morphogenesis;biological regulation;cellular component organization;cellular component organization or biogenesis;cellular membrane organization;cellular process;cellular response to heat;cellular response to stimulus;cellular response to stress;developmental process;membrane organization;myoblast fusion;plasma membrane organization;plasma membrane repai…	binding;lipid binding;phospholipid binding	caveola;cell part;cytoplasmic part;cytoplasmic vesicle;cytoplasmic vesicle membrane;cytoplasmic vesicle part;extracellular membrane-bounded organelle;extracellular organelle;extracellular region part;extracellular vesicular exosome;integral to membrane;intracellular membrane-bounded organelle;intracellular organelle;intracellular organelle part;intracellular part;intrinsic to membrane;membrane;me…	233.32	323.31	193390000	370	7.51811	2.53128
M0QWY0;M0QWP2;O70378	M0QWY0;M0QWP2;O70378	ER membrane protein complex subunit 8	Emc8			cell part;cytoplasm;cytoplasmic part;ER membrane protein complex;intracellular membrane-bounded organelle;intracellular organelle;intracellular part;macromolecular complex;membrane;membrane-bounded organelle;mitochondrion;organelle;protein complex	14.376	17.642	2342300	6	2.82086	2.51903
Q8VCH6	Q8VCH6	Delta(24)-sterol reductase	Dhcr24	alcohol metabolic process;amyloid precursor protein catabolic process;amyloid precursor protein metabolic process;anatomical structure development;biological regulation;biosynthetic process;catabolic process;cellular component organization;cellular component organization or biogenesis;cellular macromolecule metabolic process;cellular metabolic process;cellular process;cellular response to stimulu…	antigen binding;binding;catalytic activity;coenzyme binding;cofactor binding;delta24(24-1) sterol reductase activity;delta24-sterol reductase activity;enzyme binding;flavin adenine dinucleotide binding;oxidoreductase activity;oxidoreductase activity, acting on CH-OH group of donors;oxidoreductase activity, acting on the CH-CH group of donors;oxidoreductase activity, acting on the CH-CH group of d…	cell part;cytoplasm;cytoplasmic part;cytoskeleton;cytosol;endoplasmic reticulum;endoplasmic reticulum membrane;endoplasmic reticulum part;Golgi apparatus part;Golgi membrane;integral to membrane;intracellular membrane-bounded organelle;intracellular non-membrane-bounded organelle;intracellular organelle;intracellular organelle part;intracellular part;intrinsic to membrane;membrane;membrane part;m…	60.112	31.156	2254800	10	2.42866	2.51589
Q8BIJ7;D6RET4;D3Z4D2;Q8BR30;Q9D394;Q8R4C2	Q8BIJ7	RUN and FYVE domain-containing protein 1	Rufy1	biological regulation;cellular component organization;cellular component organization or biogenesis;cellular membrane organization;cellular process;endocytosis;establishment of localization;establishment of protein localization;membrane invagination;membrane organization;negative regulation of axonogenesis;negative regulation of biological process;negative regulation of cell development;negative …	binding;cation binding;ion binding;lipid binding;metal ion binding;protein transporter activity;substrate-specific transporter activity;transporter activity	axon;cell body;cell part;cell projection;cell projection part;cytoplasm;cytoplasmic part;dendrite;early endosome membrane;endosomal part;endosome membrane;filopodium;growth cone;intracellular membrane-bounded organelle;intracellular organelle;intracellular organelle part;intracellular part;membrane;membrane-bounded organelle;neuron projection;neuronal cell body;nucleus;organelle;organelle membran…	80.376	31.71	1927300	8	2.46265	2.51228
Q5SS83;Q60634	Q5SS83;Q60634	Flotillin-2	Flot2	biological adhesion;biological regulation;cell adhesion;cellular process;establishment of localization;establishment of protein localization;establishment of protein localization in membrane;establishment of protein localization in plasma membrane;negative regulation of biological process;negative regulation of gene expression;negative regulation of macromolecule metabolic process;negative regula…		acrosomal membrane;adherens junction;anchoring junction;caveola;cell junction;cell part;cell-substrate adherens junction;cell-substrate junction;cytoplasmic membrane-bounded vesicle;cytoplasmic part;cytoplasmic vesicle;cytoplasmic vesicle membrane;cytoplasmic vesicle part;endocytic vesicle;endosome;extracellular membrane-bounded organelle;extracellular organelle;extracellular region part;extracel…	47.116	28.878	2430200	14	2.73617	2.50541
Q9CQR2	Q9CQR2	40S ribosomal protein S21	Rps21	biosynthetic process;cellular biosynthetic process;cellular component biogenesis;cellular component biogenesis at cellular level;cellular component organization or biogenesis;cellular component organization or biogenesis at cellular level;cellular macromolecule biosynthetic process;cellular macromolecule metabolic process;cellular metabolic process;cellular nitrogen compound metabolic process;cel…	binding;protein binding;protein N-terminus binding;ribonucleoprotein binding;ribosome binding;structural constituent of ribosome;structural molecule activity	cell part;cytoplasm;cytosolic small ribosomal subunit;intracellular organelle part;intracellular part;macromolecular complex;organelle part;ribonucleoprotein complex;small ribosomal subunit	9.1413	30.293	22495000	35	3.67843	2.50343
G3X9V2;E9Q8Z6;E9Q8Z8;P30999;E9Q986;D3Z7H6;E9Q907;E9Q905;E9Q8Z4;E9Q8Z9;D3Z2H2;E9Q901;E9Q904;D3Z2H7	G3X9V2;E9Q8Z6;E9Q8Z8;P30999;E9Q986;D3Z7H6;E9Q907;E9Q905;E9Q8Z4;E9Q8Z9;D3Z2H2;E9Q901;E9Q904;D3Z2H7	Catenin delta-1	Ctnnd1	anatomical structure morphogenesis;biological adhesion;biological regulation;biosynthetic process;cell adhesion;cell differentiation;cell differentiation involved in salivary gland development;cell surface receptor linked signaling pathway;cell-cell adhesion;cellular biosynthetic process;cellular developmental process;cellular macromolecule biosynthetic process;cellular macromolecule metabolic pr…	binding;cadherin binding;cell adhesion molecule binding;enzyme binding;phosphatase binding;protein binding;protein domain specific binding;protein phosphatase binding;receptor binding	adherens junction;anchoring junction;cell junction;cell part;cell projection;cell-cell adherens junction;cell-cell junction;cytoplasm;cytoplasmic part;cytosol;extracellular membrane-bounded organelle;extracellular organelle;extracellular region part;extracellular vesicular exosome;intracellular membrane-bounded organelle;intracellular organelle;intracellular part;lamellipodium;membrane;membrane-b…	104.1	238.13	65221000	130	4.23129	2.49677
Q3U4F0;Q91V61	Q3U4F0;Q91V61	Sideroflexin-3	Sfxn3	biological regulation;cation homeostasis;chemical homeostasis;homeostatic process;ion homeostasis;iron ion homeostasis;regulation of biological quality	ion transmembrane transporter activity;substrate-specific transmembrane transporter activity;substrate-specific transporter activity;transmembrane transporter activity;transporter activity	cell part;cytoplasmic part;integral to membrane;intracellular membrane-bounded organelle;intracellular organelle;intracellular organelle part;intracellular part;intrinsic to membrane;membrane;membrane part;membrane-bounded organelle;mitochondrial membrane;mitochondrial part;mitochondrion;organelle;organelle membrane;organelle part	30.951	23.123	1466500	9	2.43832	2.49024
Q6ZPE2;D6RG52;F7AWK3;F6S251;H3BKD9	Q6ZPE2	Myotubularin-related protein 5	Sbf1	biological regulation;gamete generation;male gamete generation;multicellular organismal process;multicellular organismal reproductive process;negative regulation of catalytic activity;negative regulation of molecular function;positive regulation of catalytic activity;positive regulation of GTPase activity;positive regulation of hydrolase activity;positive regulation of molecular function;regulati…	enzyme inhibitor activity;enzyme regulator activity;GTPase regulator activity;guanyl-nucleotide exchange factor activity;nucleoside-triphosphatase regulator activity;phosphatase inhibitor activity;phosphatase regulator activity;pseudophosphatase activity;Rab guanyl-nucleotide exchange factor activity;Ras guanyl-nucleotide exchange factor activity;small GTPase regulator activity	cell part;intracellular membrane-bounded organelle;intracellular organelle;intracellular part;membrane-bounded organelle;nucleus;organelle	208.69	65.288	3987200	23	2.52748	2.4864
Z4YLT8;Q9QYK7	Z4YLT8;Q9QYK7	RING finger protein 11	Rnf11	catabolic process;cellular catabolic process;cellular macromolecule catabolic process;cellular macromolecule metabolic process;cellular metabolic process;cellular process;cellular protein metabolic process;macromolecule catabolic process;macromolecule metabolic process;macromolecule modification;metabolic process;modification-dependent macromolecule catabolic process;modification-dependent protei…	acid-amino acid ligase activity;binding;catalytic activity;cation binding;ion binding;ligase activity;ligase activity, forming carbon-nitrogen bonds;metal ion binding;small conjugating protein ligase activity;transition metal ion binding;ubiquitin-protein ligase activity;zinc ion binding	cell part;cytoplasmic part;early endosome;endosome;extracellular membrane-bounded organelle;extracellular organelle;extracellular region part;extracellular vesicular exosome;intracellular membrane-bounded organelle;intracellular organelle;intracellular part;macromolecular complex;membrane-bounded organelle;membrane-bounded vesicle;nucleus;organelle;protein complex;recycling endosome;ubiquitin lig…	16.407	14.104	2359200	13	2.29363	2.48378
Q9D1C1;A2A4Z1	Q9D1C1;A2A4Z1	Ubiquitin-conjugating enzyme E2 C	Ube2c	anaphase-promoting complex-dependent proteasomal ubiquitin-dependent protein catabolic process;biological regulation;catabolic process;cell cycle process;cell division;cellular catabolic process;cellular component assembly;cellular component assembly at cellular level;cellular component organization;cellular component organization at cellular level;cellular component organization or biogenesis;ce…	acid-amino acid ligase activity;adenyl nucleotide binding;adenyl ribonucleotide binding;ATP binding;binding;catalytic activity;enzyme binding;ligase activity;ligase activity, forming carbon-nitrogen bonds;nucleotide binding;protein binding;purine nucleotide binding;purine ribonucleoside triphosphate binding;purine ribonucleotide binding;ribonucleotide binding;small conjugating protein ligase acti…	anaphase-promoting complex;cell part;cullin-RING ubiquitin ligase complex;cytoplasm;intracellular membrane-bounded organelle;intracellular organelle;intracellular organelle part;intracellular part;macromolecular complex;membrane-bounded organelle;nuclear part;nuclear ubiquitin ligase complex;nucleus;organelle;organelle part;protein complex;ubiquitin ligase complex	19.606	39.598	3785700	19	2.41719	2.47192
D3Z030;Q6EDY6;F7AI27	D3Z030;Q6EDY6;F7AI27	Leucine-rich repeat-containing protein 16A	Lrrc16a	actin filament uncapping;barbed-end actin filament uncapping;biological regulation;cell migration;cell motility;cell projection assembly;cell projection organization;cellular component assembly;cellular component assembly at cellular level;cellular component movement;cellular component organization;cellular component organization at cellular level;cellular component organization or biogenesis;cel…	binding;protein binding;protein complex binding	cell part;cell projection;cytoplasm;cytoskeletal part;extracellular membrane-bounded organelle;extracellular organelle;extracellular region part;extracellular vesicular exosome;filamentous actin;intracellular membrane-bounded organelle;intracellular organelle;intracellular organelle part;intracellular part;lamellipodium;macromolecular complex;membrane-bounded organelle;membrane-bounded vesicle;nu…	147.15	39.989	2935600	14	2.9902	2.46169
Q03137;A0A087WQW6	Q03137	Ephrin type-A receptor 4	Epha4	adult behavior;adult locomotory behavior;adult walking behavior;anatomical structure morphogenesis;axon guidance;axonal fasciculation;axonogenesis;behavior;biological adhesion;biological regulation;cell adhesion;cell migration;cell motility;cell part morphogenesis;cell projection morphogenesis;cell projection organization;cell recognition;cellular component morphogenesis;cellular component moveme…	adenyl nucleotide binding;adenyl ribonucleotide binding;ATP binding;binding;catalytic activity;ephrin receptor activity;GPI-linked ephrin receptor activity;identical protein binding;kinase activity;molecular transducer activity;nucleotide binding;PH domain binding;phosphotransferase activity, alcohol group as acceptor;protein binding;protein domain specific binding;protein kinase activity;protein…	axon;axon part;axon terminus;axonal growth cone;cell junction;cell part;cell projection;cell projection part;cell surface;cytoplasm;cytoplasmic part;cytoskeletal part;dendrite;dendritic spine;early endosome membrane;endoplasmic reticulum;endosomal part;endosome membrane;filopodium;Golgi apparatus;growth cone;integral to membrane;integral to plasma membrane;intracellular membrane-bounded organelle…	109.81	38.62	3778100	20	5.12636	2.45823
Q62159;Q9QUI0;H3BL56;A0A0A6YXF6;A0A0A6YWJ1;Q9CR99	Q62159;Q9QUI0;H3BL56;A0A0A6YXF6	Rho-related GTP-binding protein RhoC;Transforming protein RhoA	Rhoc;Rhoa	actin cytoskeleton organization;actin filament bundle assembly;actin filament organization;actin filament-based process;anatomical structure development;anatomical structure morphogenesis;androgen receptor signaling pathway;apical junction assembly;apolipoprotein A-I-mediated signaling pathway;biological adhesion;biological regulation;cell adhesion;cell cycle process;cell differentiation;cell jun…	binding;catalytic activity;cytoskeletal protein binding;GDP binding;GTP binding;GTPase activity;guanyl nucleotide binding;guanyl ribonucleotide binding;hydrolase activity;hydrolase activity, acting on acid anhydrides;hydrolase activity, acting on acid anhydrides, in phosphorus-containing anhydrides;molecular transducer activity;myosin binding;nucleoside-triphosphatase activity;nucleotide binding;…	adherens junction;anchoring junction;apical junction complex;axon;cell cortex;cell division site part;cell junction;cell part;cell projection;cell projection membrane;cell projection part;cell-cell junction;cell-substrate adherens junction;cell-substrate junction;cleavage furrow;cytoplasmic part;cytoskeleton;cytosol;extracellular membrane-bounded organelle;extracellular organelle;extracellular re…	22.006	35.128	5452000	20	2.00127	2.44746
P62071;P10833	P62071;P10833	Ras-related protein R-Ras2;Ras-related protein R-Ras	Rras2;Rras	anatomical structure morphogenesis;biological regulation;cell differentiation;cellular developmental process;cellular process;cellular response to stimulus;developmental process;face morphogenesis;intracellular signal transduction;leukocyte differentiation;metabolic process;negative regulation of biological process;negative regulation of cell migration;negative regulation of cell motility;negativ…	binding;catalytic activity;GDP binding;GTP binding;GTPase activity;guanyl nucleotide binding;guanyl ribonucleotide binding;hydrolase activity;hydrolase activity, acting on acid anhydrides;hydrolase activity, acting on acid anhydrides, in phosphorus-containing anhydrides;nucleoside-triphosphatase activity;nucleotide binding;protein binding;protein complex binding;purine nucleotide binding;purine r…	adherens junction;anchoring junction;cell junction;cell part;cell-substrate adherens junction;cell-substrate junction;cytoplasmic part;cytosol;extracellular membrane-bounded organelle;extracellular organelle;extracellular region part;extracellular vesicular exosome;focal adhesion;intracellular;intracellular part;membrane;membrane-bounded organelle;membrane-bounded vesicle;organelle;plasma membran…	23.399	67.633	2898300	10	2.64005	2.44442
Q9ES97	Q9ES97	Reticulon-3	Rtn3	apoptosis;cell death;cellular component organization;cellular component organization at cellular level;cellular component organization or biogenesis;cellular component organization or biogenesis at cellular level;cellular process;death;endoplasmic reticulum organization;endoplasmic reticulum tubular network organization;establishment of localization;organelle organization;programmed cell death;tr…		cell part;cytoplasmic part;endomembrane system;endoplasmic reticulum;endoplasmic reticulum membrane;endoplasmic reticulum part;extracellular membrane-bounded organelle;extracellular organelle;extracellular region part;extracellular vesicular exosome;Golgi apparatus part;Golgi membrane;integral to membrane;intracellular membrane-bounded organelle;intracellular organelle;intracellular organelle par…	103.88	33.318	6072800	22	1.20873	2.43809
Q04736;F6UND7;P08103	Q04736	Tyrosine-protein kinase Yes	Yes1	biological regulation;carbohydrate transport;cell communication;cell differentiation;cell surface receptor linked signaling pathway;cellular component organization;cellular component organization at cellular level;cellular component organization or biogenesis;cellular component organization or biogenesis at cellular level;cellular developmental process;cellular macromolecule metabolic process;cel…	adenyl nucleotide binding;adenyl ribonucleotide binding;ATP binding;binding;catalytic activity;enzyme binding;ion channel binding;kinase activity;non-membrane spanning protein tyrosine kinase activity;nucleotide binding;phosphotransferase activity, alcohol group as acceptor;protein binding;protein kinase activity;protein tyrosine kinase activity;purine nucleotide binding;purine ribonucleoside tri…	actin filament;adherens junction;anchoring junction;caveola;cell junction;cell part;cell projection;cell-substrate adherens junction;cell-substrate junction;cytoplasm;cytoplasmic membrane-bounded vesicle;cytoplasmic part;cytoplasmic vesicle;cytoskeletal part;cytoskeleton;cytosol;extracellular membrane-bounded organelle;extracellular organelle;extracellular region part;extracellular vesicular exos…	60.629	30.404	4715800	21	3.66101	2.43181
Q99P88	Q99P88	Nuclear pore complex protein Nup155	Nup155	cellular component organization;cellular component organization or biogenesis;cellular membrane organization;cellular process;establishment of localization;establishment of localization in cell;establishment of protein localization;establishment of RNA localization;intracellular protein transport;intracellular transport;membrane organization;mRNA export from nucleus;mRNA transport;nuclear envelop…	structural constituent of nuclear pore;structural molecule activity	cell part;envelope;intracellular organelle part;intracellular part;macromolecular complex;membrane;membrane part;nuclear envelope;nuclear membrane;nuclear part;nuclear pore;organelle envelope;organelle membrane;organelle part;pore complex;protein complex	155.12	210.54	16232000	82	2.47227	2.42236
Q9ES74	Q9ES74	Serine/threonine-protein kinase Nek7	Nek7	biological regulation;cellular macromolecule metabolic process;cellular metabolic process;cellular process;cellular protein metabolic process;macromolecule metabolic process;macromolecule modification;metabolic process;phosphate-containing compound metabolic process;phosphorus metabolic process;phosphorylation;primary metabolic process;protein metabolic process;protein modification process;protei…	adenyl nucleotide binding;adenyl ribonucleotide binding;ATP binding;binding;catalytic activity;cation binding;ion binding;kinase activity;metal ion binding;nucleotide binding;phosphotransferase activity, alcohol group as acceptor;protein kinase activity;protein serine/threonine kinase activity;purine nucleotide binding;purine ribonucleoside triphosphate binding;purine ribonucleotide binding;ribon…	cell part;cytoplasm;cytoplasmic part;cytoskeletal part;intracellular organelle part;intracellular part;microtubule organizing center;nuclear part;nucleoplasm;organelle part;spindle pole	34.537	22.267	1923500	12	2.49605	2.41239
Q02738	Q02738	Gap junction beta-4 protein	Gjb4	behavior;cell communication;cellular process;chemosensory behavior;multicellular organismal process;neurological system process;olfactory behavior;response to chemical stimulus;response to stimulus;sensory perception;sensory perception of chemical stimulus;sensory perception of smell;system process		cell part;connexon complex;integral to membrane;intrinsic to membrane;macromolecular complex;membrane part;plasma membrane part;protein complex	30.388	17.387	2014600	7	1.93969	2.41142
A0A0A6YVU8;Q9JKV1;D3YUD8	A0A0A6YVU8;Q9JKV1;D3YUD8	Proteasomal ubiquitin receptor ADRM1	Gm9774;Adrm1	adipose tissue development;anatomical structure development;biological regulation;biosynthetic process;cell development;cell surface receptor linked signaling pathway;cellular biosynthetic process;cellular component assembly;cellular component assembly at cellular level;cellular component organization;cellular component organization at cellular level;cellular component organization or biogenesis;…	binding;endopeptidase activator activity;endopeptidase regulator activity;enzyme activator activity;enzyme binding;enzyme regulator activity;peptidase activator activity;peptidase regulator activity;protease binding;proteasome binding;protein binding;protein complex binding	cell part;cytoplasm;intracellular membrane-bounded organelle;intracellular organelle;intracellular organelle part;intracellular part;macromolecular complex;membrane;membrane-bounded organelle;nuclear part;nucleoplasm;nucleus;organelle;organelle part;plasma membrane;proteasome complex;protein complex	42.147	26.847	4708900	24	2.94196	2.40373
G3X922;D4AFX7	G3X922;D4AFX7		Dnajc13	biological regulation;cell differentiation;cellular component organization;cellular component organization at cellular level;cellular component organization or biogenesis;cellular component organization or biogenesis at cellular level;cellular developmental process;cellular process;developmental process;endosome organization;organelle organization;osteoblast differentiation;regulation of biologic…		cell part;cytoplasmic part;early endosome membrane;endosomal part;endosome membrane;extracellular membrane-bounded organelle;extracellular organelle;extracellular region part;extracellular vesicular exosome;intracellular organelle part;intracellular part;lysosomal membrane;macromolecular complex;membrane;membrane-bounded organelle;membrane-bounded vesicle;organelle;organelle membrane;organelle pa…	254.44	33.072	2357200	13	4.15025	2.39994
G3UXH4;G3UZM9;Q8BWW9	G3UXH4;G3UZM9;Q8BWW9	Serine/threonine-protein kinase N2	Pkn2	ameboidal cell migration;apical junction assembly;apoptosis;biological adhesion;biological regulation;biosynthetic process;cell adhesion;cell cycle;cell death;cell division;cell junction assembly;cell junction organization;cell migration;cell motility;cell-cell junction assembly;cell-cell junction organization;cellular biosynthetic process;cellular component assembly;cellular component assembly a…	adenyl nucleotide binding;adenyl ribonucleotide binding;ATP binding;binding;catalytic activity;enzyme binding;histone deacetylase binding;kinase activity;nucleotide binding;phosphotransferase activity, alcohol group as acceptor;protein binding;protein kinase activity;protein kinase C activity;protein serine/threonine kinase activity;purine nucleotide binding;purine ribonucleoside triphosphate bin…	apical junction complex;cell division site part;cell junction;cell part;cell projection;cell-cell junction;centrosome;cleavage furrow;cytoplasm;cytoplasmic part;cytoskeletal part;cytoskeleton;intermediate filament cytoskeleton;intracellular membrane-bounded organelle;intracellular non-membrane-bounded organelle;intracellular organelle;intracellular organelle part;intracellular part;lamellipodium;…	105.79	21.174	2198000	11	3.74661	2.38456
Q6DFX2	Q6DFX2	Anthrax toxin receptor 2	Antxr2	reproductive process	binding;cation binding;ion binding;metal ion binding;receptor activity	cell part;cell surface;external side of plasma membrane;integral to membrane;intrinsic to membrane;membrane part;plasma membrane part	53.184	14.693	1699300	5	2.55031	2.36597
A0A0A6YXG0;Q9JKK1	A0A0A6YXG0;Q9JKK1	Syntaxin-6	Stx6	biological regulation;cellular component organization;cellular component organization at cellular level;cellular component organization or biogenesis;cellular component organization or biogenesis at cellular level;cellular membrane fusion;cellular membrane organization;cellular process;endosome organization;endosome transport;establishment of localization;establishment of localization in cell;est…	binding;protein binding;SNAP receptor activity;SNARE binding;syntaxin binding	cell part;cytoplasmic part;early endosome;endosome;Golgi apparatus;Golgi apparatus part;Golgi membrane;integral to membrane;intracellular membrane-bounded organelle;intracellular organelle;intracellular organelle part;intracellular part;intrinsic to membrane;macromolecular complex;membrane;membrane part;membrane-bounded organelle;organelle;organelle membrane;organelle part;perinuclear region of c…	22.569	19.985	1107100	5	3.53077	2.36442
Q61081	Q61081	Hsp90 co-chaperone Cdc37;Hsp90 co-chaperone Cdc37, N-terminally processed	Cdc37	biological regulation;cellular macromolecule metabolic process;cellular metabolic process;cellular process;cellular protein metabolic process;macromolecule metabolic process;metabolic process;posttranscriptional regulation of gene expression;primary metabolic process;protein folding;protein metabolic process;protein stabilization;regulation of biological process;regulation of biological quality;r…	binding;chaperone binding;enzyme binding;heat shock protein binding;Hsp90 protein binding;kinase binding;protein binding;unfolded protein binding	cell part;cell projection membrane;cell projection part;cytoplasm;cytoplasmic part;cytosol;extracellular membrane-bounded organelle;extracellular organelle;extracellular region part;extracellular vesicular exosome;intracellular part;leading edge membrane;membrane part;membrane-bounded organelle;membrane-bounded vesicle;organelle;plasma membrane part;ruffle membrane;vesicle	44.593	157.94	70661000	96	4.49405	2.36022
Q9DBH5	Q9DBH5	Vesicular integral-membrane protein VIP36	Lman2	biological regulation;cellular process;establishment of localization;establishment of localization in cell;establishment of protein localization;Golgi vesicle transport;intracellular transport;positive regulation of biological process;positive regulation of cellular component organization;positive regulation of cellular process;positive regulation of endocytosis;positive regulation of phagocytosi…	binding;carbohydrate binding;cation binding;glycoprotein binding;heat shock protein binding;ion binding;mannose binding;metal ion binding;monosaccharide binding;protein binding;sugar binding	cell part;cell surface;cytoplasmic part;endoplasmic reticulum-Golgi intermediate compartment;extracellular membrane-bounded organelle;extracellular organelle;extracellular region part;extracellular space;extracellular vesicular exosome;Golgi apparatus;Golgi apparatus part;Golgi membrane;integral to membrane;integral to plasma membrane;intracellular membrane-bounded organelle;intracellular organel…	40.429	25.72	2430300	5	3.69803	2.35928
Q9CZW4;E9PUC2;D3Z4I4	Q9CZW4;E9PUC2	Long-chain-fatty-acid--CoA ligase 3	Acsl3	anatomical structure development;biological regulation;biosynthetic process;brain development;carboxylic acid biosynthetic process;carboxylic acid metabolic process;cellular biosynthetic process;cellular component assembly;cellular component organization;cellular component organization or biogenesis;cellular ketone metabolic process;cellular lipid metabolic process;cellular metabolic process;cell…	adenyl nucleotide binding;adenyl ribonucleotide binding;ATP binding;binding;catalytic activity;enzyme binding;fatty acid ligase activity;kinase binding;ligase activity;ligase activity, forming carbon-sulfur bonds;long-chain fatty acid-CoA ligase activity;nucleotide binding;protein binding;protein domain specific binding;protein kinase binding;purine nucleotide binding;purine ribonucleoside tripho…	cell part;cytoplasmic part;endoplasmic reticulum;endoplasmic reticulum membrane;endoplasmic reticulum part;Golgi apparatus;integral to membrane;intracellular membrane-bounded organelle;intracellular organelle;intracellular organelle part;intracellular part;intrinsic to membrane;lipid particle;membrane;membrane part;membrane-bounded organelle;microbody;microbody membrane;microbody part;mitochondri…	80.491	45.006	4378300	13	1.33165	2.33222
Q9Z2M6	Q9Z2M6	Ubiquitin-like protein 3	Ubl3			cell part;extracellular membrane-bounded organelle;extracellular organelle;extracellular region part;extracellular vesicular exosome;intracellular;membrane;membrane-bounded organelle;membrane-bounded vesicle;organelle;plasma membrane;vesicle	13.18	16.336	1513500	12	2.67439	2.32787
Q62312	Q62312	TGF-beta receptor type-2	Tgfbr2	activation of protein kinase activity;aging;anatomical structure development;anatomical structure formation involved in morphogenesis;anatomical structure morphogenesis;apoptosis;biological regulation;brain development;branching morphogenesis of a tube;bronchus development;bronchus morphogenesis;cartilage development;cartilage development involved in endochondral bone morphogenesis;cell activatio…	adenyl nucleotide binding;adenyl ribonucleotide binding;ATP binding;binding;carbohydrate binding;catalytic activity;cation binding;cytokine binding;cytokine receptor binding;glycosaminoglycan binding;growth factor binding;ion binding;kinase activity;metal ion binding;molecular transducer activity;nucleotide binding;pattern binding;phosphotransferase activity, alcohol group as acceptor;polysacchar…	caveola;cell part;cytoplasmic part;cytosol;external side of plasma membrane;integral to membrane;integral to plasma membrane;intracellular part;intrinsic to membrane;intrinsic to plasma membrane;macromolecular complex;membrane part;membrane raft;plasma membrane part;protein complex;receptor complex	67.121	59.4	2564700	15	2.7442	2.31689
O35129;F6QPR1	O35129;F6QPR1	Prohibitin-2	Phb2	anatomical structure development;anatomical structure morphogenesis;biological regulation;biosynthetic process;branching involved in mammary gland duct morphogenesis;branching morphogenesis of a tube;cellular biosynthetic process;cellular macromolecule biosynthetic process;cellular macromolecule metabolic process;cellular metabolic process;cellular nitrogen compound metabolic process;cellular pro…		cell part;cell surface;cytoplasmic part;extracellular membrane-bounded organelle;extracellular organelle;extracellular region part;extracellular vesicular exosome;intracellular membrane-bounded organelle;intracellular organelle;intracellular organelle part;intracellular part;macromolecular complex;membrane;membrane-bounded organelle;membrane-bounded vesicle;mitochondrial inner membrane;mitochondr…	33.296	15.841	3391700	15	1.42455	2.30146
E9Q418;Q64729;Q9D5H8	E9Q418;Q64729;Q9D5H8	Receptor protein serine/threonine kinase;TGF-beta receptor type-1	Tgfbr1	activation of MAPKK activity;activation of protein kinase activity;activin receptor signaling pathway;anatomical structure development;anatomical structure formation involved in morphogenesis;anatomical structure morphogenesis;angiogenesis;anterior/posterior pattern specification;apoptosis;artery morphogenesis;biological regulation;blastocyst development;blood vessel morphogenesis;cardiac epithel…	adenyl nucleotide binding;adenyl ribonucleotide binding;ATP binding;binding;catalytic activity;cation binding;cytokine binding;cytokine receptor binding;growth factor binding;ion binding;I-SMAD binding;kinase activity;metal ion binding;molecular transducer activity;nucleotide binding;phosphotransferase activity, alcohol group as acceptor;protein binding;protein kinase activity;protein serine/thre…	caveola;cell;cell junction;cell part;cell-cell junction;cytoplasmic part;endosome;integral to membrane;intracellular membrane-bounded organelle;intracellular organelle;intracellular part;intrinsic to membrane;macromolecular complex;membrane;membrane part;membrane raft;membrane-bounded organelle;occluding junction;organelle;plasma membrane;plasma membrane part;protein complex;receptor complex;tigh…	48.888	17.661	1976100	8	2.31826	2.28188
P56480	P56480	ATP synthase subunit beta, mitochondrial	Atp5b	anatomical structure formation involved in morphogenesis;angiogenesis;ATP biosynthetic process;ATP hydrolysis coupled proton transport;ATP metabolic process;ATP synthesis coupled proton transport;biological regulation;biosynthetic process;cation homeostasis;cation transport;cell differentiation;cellular biosynthetic process;cellular cation homeostasis;cellular chemical homeostasis;cellular develo…	active transmembrane transporter activity;adenyl nucleotide binding;adenyl ribonucleotide binding;ATP binding;ATPase activity;ATPase activity, coupled;ATPase activity, coupled to movement of substances;ATPase activity, coupled to transmembrane movement of ions;ATPase activity, coupled to transmembrane movement of substances;binding;catalytic activity;cation transmembrane transporter activity;cati…	cell part;cell surface;cytoplasmic part;extracellular membrane-bounded organelle;extracellular organelle;extracellular region part;extracellular vesicular exosome;intracellular membrane-bounded organelle;intracellular non-membrane-bounded organelle;intracellular organelle;intracellular organelle part;intracellular part;macromolecular complex;membrane;membrane part;membrane-bounded organelle;membr…	56.3	54.722	8026900	32	0.92094	2.27106
Q9EQ06;A8Y5N4;Q8VCR2	Q9EQ06	Estradiol 17-beta-dehydrogenase 11	Hsd17b11	androgen catabolic process;androgen metabolic process;biological regulation;biosynthetic process;catabolic process;cellular hormone metabolic process;cellular metabolic process;cellular process;hormone catabolic process;hormone metabolic process;lipid biosynthetic process;lipid catabolic process;lipid metabolic process;metabolic process;positive regulation of biological process;positive regulatio…	catalytic activity;estradiol 17-beta-dehydrogenase activity;oxidoreductase activity;oxidoreductase activity, acting on CH-OH group of donors;oxidoreductase activity, acting on the CH-OH group of donors, NAD or NADP as acceptor;steroid dehydrogenase activity;steroid dehydrogenase activity, acting on the CH-OH group of donors, NAD or NADP as acceptor	cell part;cytoplasm;cytoplasmic part;extracellular region;intracellular part;lipid particle	32.88	24.803	1870900	6	3.92594	2.26773
P85094	P85094	Isochorismatase domain-containing protein 2A, mitochondrial	Isoc2a	biological regulation;posttranscriptional regulation of gene expression;protein destabilization;regulation of biological process;regulation of biological quality;regulation of gene expression;regulation of macromolecule metabolic process;regulation of metabolic process;regulation of protein stability	catalytic activity	cell part;cytoplasm;cytoplasmic part;intracellular membrane-bounded organelle;intracellular organelle;intracellular part;membrane-bounded organelle;mitochondrion;nucleus;organelle	22.417	38.629	7339200	33	1.61177	2.26745
Q9R1R8;Q9QYF1	Q9R1R8;Q9QYF1	Retinol dehydrogenase 11	Rdh11	adaptation of rhodopsin mediated signaling;adaptation of signaling pathway;apocarotenoid metabolic process;biological regulation;cellular aldehyde metabolic process;cellular hormone metabolic process;cellular lipid metabolic process;cellular metabolic process;cellular process;diterpenoid metabolic process;fat-soluble vitamin metabolic process;hormone metabolic process;isoprenoid metabolic process…	alcohol dehydrogenase (NADP+) activity;aldo-keto reductase (NADP) activity;catalytic activity;NADP-retinol dehydrogenase activity;oxidoreductase activity;oxidoreductase activity, acting on CH-OH group of donors;oxidoreductase activity, acting on the CH-OH group of donors, NAD or NADP as acceptor;retinol dehydrogenase activity	cell part;cytoplasmic part;endoplasmic reticulum membrane;endoplasmic reticulum part;integral to membrane;intracellular;intracellular organelle part;intracellular part;intrinsic to membrane;membrane;membrane part;organelle membrane;organelle part;photoreceptor inner segment	33.24	82.179	9396100	24	1.72298	2.26693
B0R029;E9Q8A1;B0R030;Q9D3L3;O09044;P60879	B0R029;E9Q8A1;B0R030;Q9D3L3;O09044	Synaptosomal-associated protein;Synaptosomal-associated protein 23	Snap23	amine transport;associative learning;behavior;biological regulation;cellular component assembly;cellular component assembly at cellular level;cellular component organization;cellular component organization at cellular level;cellular component organization or biogenesis;cellular component organization or biogenesis at cellular level;cellular macromolecular complex assembly;cellular macromolecular …	binding;calcium-dependent protein binding;protein binding;SNAP receptor activity;SNARE binding;syntaxin binding;syntaxin-1 binding	adherens junction;anchoring junction;axon;axon part;axonal growth cone;azurophil granule;BLOC complex;BLOC-1 complex;cell junction;cell part;cell projection;cell projection part;cell-substrate adherens junction;cell-substrate junction;cytoplasm;cytoplasmic membrane-bounded vesicle;cytoplasmic part;cytoplasmic vesicle;cytosolic part;extracellular membrane-bounded organelle;extracellular organelle;…	9.6919	28.252	2806800	10	1.44117	2.25136
P70227	P70227	Inositol 1,4,5-trisphosphate receptor type 3	Itpr3	behavior;biological regulation;calcium ion homeostasis;calcium ion transport;calcium ion transport into cytosol;cation homeostasis;cation transport;cellular calcium ion homeostasis;cellular cation homeostasis;cellular chemical homeostasis;cellular divalent inorganic cation homeostasis;cellular homeostasis;cellular ion homeostasis;cellular metal ion homeostasis;cellular process;cellular response t…	alcohol binding;binding;calcium channel activity;calcium-release channel activity;cation channel activity;cation transmembrane transporter activity;channel activity;gated channel activity;inositol 1,4,5 trisphosphate binding;inositol 1,4,5-trisphosphate-sensitive calcium-release channel activity;intracellular ligand-gated calcium channel activity;intracellular ligand-gated ion channel activity;io…	cell part;cytoplasm;cytoplasmic part;endoplasmic reticulum membrane;endoplasmic reticulum part;integral to membrane;integral to plasma membrane;intracellular membrane-bounded organelle;intracellular non-membrane-bounded organelle;intracellular organelle;intracellular organelle part;intracellular part;intrinsic to membrane;intrinsic to plasma membrane;macromolecular complex;membrane;membrane part;…	304.27	27.849	2257800	8	3.48681	2.24652
Q8BTZ5	Q8BTZ5	Ankyrin repeat domain-containing protein 46	Ankrd46			cell part;integral to membrane;intrinsic to membrane;membrane part	25.222	20.569	1628800	7	2.48752	2.24334
Q9CQI6	Q9CQI6	Coactosin-like protein	Cotl1	alkene biosynthetic process;biosynthetic process;carboxylic acid biosynthetic process;carboxylic acid metabolic process;cellular alkene metabolic process;cellular biosynthetic process;cellular ketone metabolic process;cellular lipid metabolic process;cellular metabolic process;cellular process;defense response;defense response to fungus;fatty acid biosynthetic process;fatty acid metabolic process…	actin binding;binding;cytoskeletal protein binding;enzyme binding;protein binding	cell part;cytoplasm;cytoskeleton;extracellular membrane-bounded organelle;extracellular organelle;extracellular region part;extracellular vesicular exosome;intracellular non-membrane-bounded organelle;intracellular organelle;intracellular organelle part;intracellular part;membrane;membrane-bounded organelle;membrane-bounded vesicle;non-membrane-bounded organelle;nuclear membrane;nuclear part;orga…	15.944	18.301	2149200	9	2.93547	2.22241
B2RUE8;A0A0A6YWM8;B7ZNR9;A0A0A6YWR8;F8VPL5;E9PVG7;A0A0A6YW53;P97820;A0A0A6YWJ2;F7AMS7;E0CZF8;E0CZD7;E0CXD6;E0CY98;E9PUL9;Q5SXG1;Q5SXG3;G3X9G2;B9EKN8;B2RQ80;Q9JM52;P83510;A0A0A6YVR7;A0A0A6YXE5;A0A0A6YVZ8;E0CYV5	B2RUE8;A0A0A6YWM8;B7ZNR9;A0A0A6YWR8;F8VPL5;E9PVG7;A0A0A6YW53;P97820	Mitogen-activated protein kinase kinase kinase kinase 4	Map4k4	actin cytoskeleton organization;actin cytoskeleton reorganization;actin filament-based process;activation of JNKK activity;activation of MAPKK activity;activation of protein kinase activity;anatomical structure morphogenesis;biological regulation;cell communication;cell part morphogenesis;cell projection assembly;cell projection morphogenesis;cell projection organization;cell surface receptor lin…	adenyl nucleotide binding;adenyl ribonucleotide binding;ATP binding;binding;catalytic activity;creatine kinase activity;kinase activity;nucleotide binding;phosphotransferase activity, alcohol group as acceptor;phosphotransferase activity, nitrogenous group as acceptor;protein kinase activity;protein serine/threonine kinase activity;purine nucleotide binding;purine ribonucleoside triphosphate bind…	apical plasma membrane;axon;cell junction;cell part;cell projection;cytoplasm;cytoplasmic part;cytoskeletal part;cytoskeleton;dendrite;endosome;extracellular membrane-bounded organelle;extracellular organelle;extracellular region part;extracellular vesicular exosome;Golgi apparatus;intracellular membrane-bounded organelle;intracellular non-membrane-bounded organelle;intracellular organelle;intrac…	139.06	74.735	8512200	40	5.42361	2.22169
Q8R502;Q80WG5	Q8R502	Volume-regulated anion channel subunit LRRC8C	Lrrc8c	anion transport;B cell activation;B cell differentiation;biological regulation;cell activation;cell differentiation;cell volume homeostasis;cellular developmental process;cellular homeostasis;cellular process;developmental process;establishment of localization;fat cell differentiation;homeostatic process;immature B cell differentiation;immune system process;ion transport;leukocyte activation;leuk…		cell part;cytoplasmic part;endoplasmic reticulum;endoplasmic reticulum membrane;endoplasmic reticulum part;integral to membrane;intracellular membrane-bounded organelle;intracellular organelle;intracellular organelle part;intracellular part;intrinsic to membrane;ion channel complex;macromolecular complex;membrane;membrane part;membrane-bounded organelle;organelle;organelle membrane;organelle part…	92.371	34.472	1406600	7	2.00758	2.22061
D3Z7A7;Q6ZPF4;F6XR20;E9PXE6;F8VPR2;A2APV2;A2AQW2	D3Z7A7;Q6ZPF4;F6XR20;E9PXE6;F8VPR2;A2APV2	Formin-like protein 3;Formin-like protein 2	Fmnl3;Fmnl2	actin cytoskeleton organization;actin filament-based process;biological regulation;cell migration;cell motility;cellular component movement;cellular component organization;cellular component organization at cellular level;cellular component organization or biogenesis;cellular component organization or biogenesis at cellular level;cellular process;cortical actin cytoskeleton organization;cortical …	binding;GTPase activating protein binding;protein binding	cell part;cytoplasm;intracellular part	116.92	34.282	3310400	9	2.61409	2.21087
Q9R0Y5;Z4YN97;A0A0A6YXW8	Q9R0Y5	Adenylate kinase isoenzyme 1	Ak1	ADP biosynthetic process;ADP metabolic process;AMP metabolic process;ATP metabolic process;biological regulation;biosynthetic process;cell cycle arrest;cell cycle process;cellular biosynthetic process;cellular metabolic process;cellular nitrogen compound biosynthetic process;cellular nitrogen compound metabolic process;cellular process;heterocycle biosynthetic process;heterocycle metabolic proces…	adenyl nucleotide binding;adenyl ribonucleotide binding;adenylate kinase activity;ATP binding;binding;catalytic activity;kinase activity;nucleobase-containing compound kinase activity;nucleoside diphosphate kinase activity;nucleotide binding;nucleotide kinase activity;phosphotransferase activity, phosphate group as acceptor;purine nucleotide binding;purine ribonucleoside triphosphate binding;puri…	axoneme part;cell part;cell projection part;cytoplasm;extracellular membrane-bounded organelle;extracellular organelle;extracellular region part;extracellular vesicular exosome;intracellular part;membrane;membrane-bounded organelle;membrane-bounded vesicle;organelle;organelle part;outer dense fiber;plasma membrane;vesicle	21.539	36.554	2533000	10	1.66814	2.20691
P46467;Q8VEJ9;Q8BPY9	P46467;Q8VEJ9;Q8BPY9	Vacuolar protein sorting-associated protein 4B;Vacuolar protein sorting-associated protein 4A;Fidgetin-like protein 1	Vps4b;Vps4a;Fignl1	abscission;ATP metabolic process;biological regulation;catabolic process;cation transport;cell cycle process;cell differentiation;cell division;cell proliferation;cellular catabolic process;cellular component disassembly;cellular component disassembly at cellular level;cellular component organization;cellular component organization at cellular level;cellular component organization or biogenesis;c…	adenyl nucleotide binding;adenyl ribonucleotide binding;ATP binding;ATPase activity;ATPase activity, coupled;binding;catalytic activity;cation binding;hydrolase activity;hydrolase activity, acting on acid anhydrides;hydrolase activity, acting on acid anhydrides, in phosphorus-containing anhydrides;identical protein binding;ion binding;magnesium ion binding;metal ion binding;microtubule-severing A…	cell part;centrosome;chromosome;cytoplasm;cytoplasmic part;cytoskeletal part;cytosol;early endosome;endosomal part;endosome;endosome membrane;extracellular membrane-bounded organelle;extracellular organelle;extracellular region part;extracellular vesicular exosome;intracellular membrane-bounded organelle;intracellular non-membrane-bounded organelle;intracellular organelle;intracellular organelle …	49.419	12.663	2715200	6	2.37531	2.19832
Q9CZ30;B1AYJ9	Q9CZ30;B1AYJ9	Obg-like ATPase 1	Ola1		adenyl nucleotide binding;adenyl ribonucleotide binding;ATP binding;ATPase activity;binding;catalytic activity;cation binding;GTP binding;guanyl nucleotide binding;guanyl ribonucleotide binding;hydrolase activity;hydrolase activity, acting on acid anhydrides;hydrolase activity, acting on acid anhydrides, in phosphorus-containing anhydrides;ion binding;metal ion binding;nucleoside-triphosphatase a…	cell part;centrosome;cytoplasm;cytoplasmic part;cytoskeletal part;extracellular membrane-bounded organelle;extracellular organelle;extracellular region part;extracellular vesicular exosome;intracellular non-membrane-bounded organelle;intracellular organelle;intracellular organelle part;intracellular part;membrane;membrane-bounded organelle;membrane-bounded vesicle;microtubule organizing center;no…	44.729	12.331	2528300	6	2.07288	2.1799
P52875	P52875	Transmembrane protein 165	Tmem165	biological regulation;calcium ion homeostasis;calcium ion transport;carbohydrate metabolic process;cation homeostasis;cation transport;cellular calcium ion homeostasis;cellular carbohydrate metabolic process;cellular cation homeostasis;cellular chemical homeostasis;cellular divalent inorganic cation homeostasis;cellular homeostasis;cellular ion homeostasis;cellular macromolecule metabolic process…		cell part;cytoplasmic part;early endosome membrane;endosomal part;endosome membrane;Golgi apparatus;Golgi apparatus part;Golgi membrane;integral to membrane;intracellular membrane-bounded organelle;intracellular organelle;intracellular organelle part;intracellular part;intrinsic to membrane;late endosome membrane;lysosomal membrane;membrane;membrane part;membrane-bounded organelle;organelle;organ…	34.79	14.678	2074400	11	3.61207	2.16984
Q5SX46;Q9CR62;Q5SX48	Q5SX46;Q9CR62	Mitochondrial 2-oxoglutarate/malate carrier protein	Slc25a11	establishment of localization;transport		cell part;cytoplasmic part;integral to membrane;intracellular membrane-bounded organelle;intracellular organelle;intracellular organelle part;intracellular part;intrinsic to membrane;membrane;membrane part;membrane-bounded organelle;mitochondrial inner membrane;mitochondrial membrane;mitochondrial part;mitochondrion;nucleus;organelle;organelle inner membrane;organelle membrane;organelle part	20.815	21.868	1186500	7	2.83455	2.1646
O88878;D6RFT9	O88878;D6RFT9	AN1-type zinc finger protein 5	Zfand5	ameboidal cell migration;anatomical structure development;anatomical structure morphogenesis;biological regulation;cell migration;cell motility;cell surface receptor linked signaling pathway;cellular component movement;cellular process;cellular response to stimulus;chordate embryonic development;developmental process;embryo development;embryo development ending in birth or egg hatching;enzyme lin…	binding;cation binding;DNA binding;ion binding;metal ion binding;nucleic acid binding;transition metal ion binding;zinc ion binding	cell part;cytoplasm;intracellular part	23.058	15.616	1354300	8	1.75336	2.15438
Q8K385	Q8K385	Ferric-chelate reductase 1	FRRS1		binding;catalytic activity;cation binding;ferric-chelate reductase activity;ion binding;metal ion binding;oxidoreductase activity;oxidoreductase activity, oxidizing metal ions;oxidoreductase activity, oxidizing metal ions, NAD or NADP as acceptor	cell part;integral to membrane;intrinsic to membrane;membrane part	66.047	15.524	1980500	9	4.15445	2.15318
Q9JKN1	Q9JKN1	Zinc transporter 7	Slc30a7	biological regulation;cation transport;divalent inorganic cation transport;divalent metal ion transport;establishment of localization;ion transport;maintenance of location;metal ion transport;regulation of biological quality;sequestering of metal ion;sequestering of zinc ion;transition metal ion transport;transport;zinc ion transport	binding;cation binding;cation transmembrane transporter activity;ion binding;ion transmembrane transporter activity;metal ion binding;substrate-specific transmembrane transporter activity;substrate-specific transporter activity;transition metal ion binding;transmembrane transporter activity;transporter activity;zinc ion binding	cell part;cytoplasm;cytoplasmic membrane-bounded vesicle;cytoplasmic part;cytoplasmic vesicle;extracellular membrane-bounded organelle;extracellular organelle;extracellular region part;extracellular vesicular exosome;Golgi apparatus;Golgi apparatus part;Golgi membrane;integral to membrane;intracellular membrane-bounded organelle;intracellular organelle;intracellular organelle part;intracellular p…	41.789	19.815	1954500	9	2.94692	2.14719
Q9JJ00	Q9JJ00	Phospholipid scramblase 1	Plscr1	acute inflammatory response;acute-phase response;apoptosis;biological regulation;biosynthetic process;cell death;cell differentiation;cellular biosynthetic process;cellular component organization;cellular component organization or biogenesis;cellular developmental process;cellular lipid metabolic process;cellular membrane organization;cellular metabolic process;cellular process;cellular response …	binding;calcium ion binding;cation binding;CD4 receptor binding;DNA binding;enzyme binding;epidermal growth factor receptor binding;growth factor receptor binding;ion binding;lipid transporter activity;metal ion binding;nucleic acid binding;nucleic acid binding transcription factor activity;phospholipid scramblase activity;phospholipid transporter activity;protein binding;protein domain specific …	cell part;cytoplasmic part;cytosol;extracellular matrix;extracellular membrane-bounded organelle;extracellular organelle;extracellular region part;extracellular vesicular exosome;Golgi apparatus;integral to membrane;integral to plasma membrane;intracellular membrane-bounded organelle;intracellular non-membrane-bounded organelle;intracellular organelle;intracellular organelle part;intracellular pa…	35.914	14.967	1572000	6	2.25373	2.13819
P51881;Q3V132	P51881	ADP/ATP translocase 2;ADP/ATP translocase 2, N-terminally processed	Slc25a5	biological regulation;cellular process;chromosome segregation;establishment of localization;positive regulation of biological process;positive regulation of cell proliferation;positive regulation of cellular process;regulation of biological process;regulation of cell proliferation;regulation of cellular process;transmembrane transport;transport	transporter activity	cell part;cell projection;cilium;cytoplasmic part;cytoskeletal part;extracellular membrane-bounded organelle;extracellular organelle;extracellular region part;extracellular vesicular exosome;integral to membrane;intracellular membrane-bounded organelle;intracellular non-membrane-bounded organelle;intracellular organelle;intracellular organelle part;intracellular part;intrinsic to membrane;macromo…	32.931	120.18	77159000	86	4.85881	2.13766
G3X928;Q6NZC7	G3X928;Q6NZC7	SEC23-interacting protein	Sec23ip	acrosome assembly;anatomical structure development;anatomical structure formation involved in morphogenesis;cell development;cellular component assembly;cellular component assembly at cellular level;cellular component assembly involved in morphogenesis;cellular component organization;cellular component organization at cellular level;cellular component organization or biogenesis;cellular component…	binding;cation binding;ion binding;metal ion binding	cell part;cis-Golgi network;coated vesicle membrane;cytoplasmic part;cytoplasmic vesicle membrane;cytoplasmic vesicle part;endoplasmic reticulum exit site;endoplasmic reticulum part;ER to Golgi transport vesicle membrane;Golgi apparatus part;intracellular membrane-bounded organelle;intracellular organelle;intracellular organelle part;intracellular part;membrane;membrane-bounded organelle;organell…	110.76	22.137	4674800	14	1.01449	2.13617
E9QM90;Q148V7;A0A087WSS1;A0A087WRM8	E9QM90;Q148V7;A0A087WSS1	LisH domain and HEAT repeat-containing protein KIAA1468	2310035C23Rik;Kiaa1468				134.57	60.539	3920700	14	3.00403	2.13133
P97363	P97363	Serine palmitoyltransferase 2	Sptlc2	alcohol biosynthetic process;alcohol metabolic process;amine metabolic process;biosynthetic process;cellular biosynthetic process;cellular lipid metabolic process;cellular metabolic process;cellular nitrogen compound biosynthetic process;cellular nitrogen compound metabolic process;cellular process;ceramide biosynthetic process;ceramide metabolic process;lipid biosynthetic process;lipid metabolic…	binding;C-acyltransferase activity;catalytic activity;cofactor binding;C-palmitoyltransferase activity;palmitoyltransferase activity;pyridoxal phosphate binding;serine C-palmitoyltransferase activity;transferase activity;transferase activity, transferring acyl groups;transferase activity, transferring acyl groups other than amino-acyl groups;vitamin B6 binding;vitamin binding	cell part;cytoplasmic part;endoplasmic reticulum membrane;endoplasmic reticulum palmitoyltransferase complex;endoplasmic reticulum part;integral to membrane;intracellular membrane-bounded organelle;intracellular organelle;intracellular organelle part;intracellular part;intrinsic to membrane;macromolecular complex;membrane;membrane part;membrane-bounded organelle;mitochondrion;organelle;organelle …	62.981	39.018	2224800	13	2.48628	2.12819
O55022	O55022	Membrane-associated progesterone receptor component 1	Pgrmc1	axon guidance;chemotaxis;locomotion;response to chemical stimulus;response to external stimulus;response to stimulus;taxis	binding;cation binding;heme binding;ion binding;iron ion binding;lipid binding;metal ion binding;steroid binding;tetrapyrrole binding;transition metal ion binding	cell part;cytoplasmic part;endomembrane system;endoplasmic reticulum;endoplasmic reticulum membrane;endoplasmic reticulum part;extracellular membrane-bounded organelle;extracellular organelle;extracellular region part;extracellular vesicular exosome;integral to membrane;intracellular membrane-bounded organelle;intracellular non-membrane-bounded organelle;intracellular organelle;intracellular orga…	21.694	21.694	2423200	12	2.41538	2.1258
G3UYV7;P62858;J3QNN8	G3UYV7;P62858;J3QNN8	40S ribosomal protein S28	Rps28;Gm10263	biosynthetic process;cellular biosynthetic process;cellular component biogenesis;cellular component biogenesis at cellular level;cellular component organization or biogenesis;cellular component organization or biogenesis at cellular level;cellular macromolecule biosynthetic process;cellular macromolecule metabolic process;cellular metabolic process;cellular nitrogen compound metabolic process;cel…	structural constituent of ribosome;structural molecule activity	cell part;cytoplasm;cytosolic small ribosomal subunit;extracellular membrane-bounded organelle;extracellular organelle;extracellular region part;extracellular vesicular exosome;intracellular organelle part;intracellular part;macromolecular complex;membrane-bounded organelle;membrane-bounded vesicle;organelle;organelle part;ribonucleoprotein complex;small ribosomal subunit;vesicle	6.3442	38.242	73538000	45	4.21255	2.11326
E9QP49;Q99MS7;G5E8Y6	E9QP49;Q99MS7;G5E8Y6	EH domain-binding protein 1-like protein 1	Ehbp1l1			cell part;membrane	184.8	26.437	1275600	10	2.15884	2.10986
A0A0D9SEG8;Q9Z0M6	A0A0D9SEG8;Q9Z0M6	CD97 antigen	Adgre5;Cd97	biological adhesion;biological regulation;cell adhesion;cellular process;positive regulation of biological process;positive regulation of cellular component biogenesis;positive regulation of cellular component organization;positive regulation of cellular process;positive regulation of developmental process;positive regulation of nervous system development;positive regulation of synapse assembly;r…	binding;calcium ion binding;cation binding;G-protein coupled receptor activity;ion binding;metal ion binding;molecular transducer activity;receptor activity;signal transducer activity;signaling receptor activity;transmembrane signaling receptor activity	adherens junction;anchoring junction;cell junction;cell part;cell-substrate adherens junction;cell-substrate junction;extracellular membrane-bounded organelle;extracellular organelle;extracellular region part;extracellular vesicular exosome;focal adhesion;integral to membrane;intrinsic to membrane;membrane;membrane part;membrane-bounded organelle;membrane-bounded vesicle;organelle;plasma membrane…	80.417	17.618	1331700	8	1.64877	2.10493
Q61249	Q61249	Immunoglobulin-binding protein 1	Igbp1	B cell activation;biological regulation;cell activation;cellular process;immune system process;leukocyte activation;lymphocyte activation;negative regulation of biological process;negative regulation of biosynthetic process;negative regulation of caspase activity;negative regulation of catalytic activity;negative regulation of cell communication;negative regulation of cellular biosynthetic proces…	binding;enzyme binding;enzyme regulator activity;kinase binding;mitogen-activated protein kinase kinase binding;phosphatase binding;phosphatase regulator activity;protein binding;protein domain specific binding;protein kinase binding;protein phosphatase 2A binding;protein phosphatase binding;protein phosphatase regulator activity;protein phosphatase type 2A regulator activity	cell part;cytoplasm;cytoplasmic part;cytoskeletal part;cytosol;intracellular organelle part;intracellular part;macromolecular complex;microtubule;organelle part;protein complex	38.97	26.386	3381800	19	1.00351	2.10305
Q91V41;A2AL34	Q91V41;A2AL34	Ras-related protein Rab-14	Rab14	biological regulation;cell surface receptor linked signaling pathway;cellular component assembly;cellular component assembly at cellular level;cellular component organization;cellular component organization at cellular level;cellular component organization or biogenesis;cellular component organization or biogenesis at cellular level;cellular membrane fusion;cellular membrane organization;cellular…	binding;catalytic activity;cytoskeletal protein binding;GDP binding;GTP binding;GTPase activity;guanyl nucleotide binding;guanyl ribonucleotide binding;hydrolase activity;hydrolase activity, acting on acid anhydrides;hydrolase activity, acting on acid anhydrides, in phosphorus-containing anhydrides;myosin binding;myosin V binding;nucleoside-triphosphatase activity;nucleotide binding;protein bindi…	cell part;cytoplasmic membrane-bounded vesicle;cytoplasmic part;cytoplasmic vesicle;cytoplasmic vesicle membrane;cytoplasmic vesicle part;early endosome;early endosome membrane;endocytic vesicle;endocytic vesicle membrane;endosomal part;endosome;endosome membrane;extracellular membrane-bounded organelle;extracellular organelle;extracellular region part;extracellular vesicular exosome;Golgi appara…	23.897	106.76	31376000	61	4.08779	2.10242
Q9CRC8	Q9CRC8	Leucine-rich repeat-containing protein 40	Lrrc40			cell part;membrane	68.075	18.441	1594600	7	3.27783	2.10028
Q8C5G6;Q9QZ06;F7AT44;A9JEI5	Q8C5G6;Q9QZ06	Toll-interacting protein	Tollip	autophagy;biological regulation;catabolic process;cell differentiation;cellular catabolic process;cellular developmental process;cellular metabolic process;cellular process;cellular response to stimulus;defense response;developmental process;epithelial cell differentiation;immune response;immune system process;inflammatory response;innate immune response;metabolic process;phosphate-containing com…	binding;enzyme binding;kinase binding;protein binding;receptor binding;Toll-like receptor binding	cell part;cytoplasmic part;extracellular membrane-bounded organelle;extracellular organelle;extracellular region part;extracellular vesicular exosome;intracellular organelle part;intracellular part;membrane-bounded organelle;membrane-bounded vesicle;nuclear body;nuclear part;nucleoplasm part;organelle;organelle part;perinuclear region of cytoplasm;vesicle	24.54	18.312	1886800	4	1.74961	2.07894
O70572	O70572	Sphingomyelin phosphodiesterase 2	Smpd2	biological regulation;biosynthetic process;cellular biosynthetic process;cellular lipid metabolic process;cellular metabolic process;cellular process;cellular response to stimulus;ceramide biosynthetic process;ceramide metabolic process;intracellular signal transduction;lipid biosynthetic process;lipid metabolic process;membrane lipid biosynthetic process;membrane lipid metabolic process;metaboli…	binding;catalytic activity;cation binding;hydrolase activity;hydrolase activity, acting on ester bonds;ion binding;lipase activity;metal ion binding;phospholipase activity;phosphoric diester hydrolase activity;phosphoric ester hydrolase activity;sphingomyelin phosphodiesterase activity	caveola;cell part;integral to membrane;intrinsic to membrane;membrane part;membrane raft;plasma membrane part	47.466	23.476	2351300	9	3.45424	2.04854
Q9D074;F7D0T8;A2AAP0;A2AAN9;Q3TEL6	Q9D074	E3 ubiquitin-protein ligase MGRN1	Mgrn1	biological regulation;cellular macromolecule metabolic process;cellular metabolic process;cellular process;cellular protein metabolic process;endosome to lysosome transport;endosome transport;establishment of localization;establishment of localization in cell;intracellular transport;lysosomal transport;macromolecule metabolic process;macromolecule modification;metabolic process;negative regulatio…	acid-amino acid ligase activity;binding;catalytic activity;cation binding;ion binding;ligase activity;ligase activity, forming carbon-nitrogen bonds;metal ion binding;small conjugating protein ligase activity;transition metal ion binding;ubiquitin-protein ligase activity;zinc ion binding	cell part;cytoplasm;cytoplasmic part;early endosome;endosome;extracellular membrane-bounded organelle;extracellular organelle;extracellular region part;extracellular vesicular exosome;intracellular membrane-bounded organelle;intracellular organelle;intracellular part;membrane;membrane-bounded organelle;membrane-bounded vesicle;nucleus;organelle;plasma membrane;vesicle	58.477	22.59	1325700	8	3.50822	2.02491
Q8C253;P16110	Q8C253;P16110	Galectin;Galectin-3	Lgals3	anatomical structure development;biological regulation;cell chemotaxis;cell differentiation;cell migration;cell motility;cellular component movement;cellular component organization;cellular component organization at cellular level;cellular component organization or biogenesis;cellular component organization or biogenesis at cellular level;cellular developmental process;cellular macromolecule meta…	binding;carbohydrate binding;chemoattractant activity;extracellular matrix binding;IgE binding;immunoglobulin binding;laminin binding;protein binding;protein complex binding	cell part;cell surface;cytoplasm;cytoplasmic part;external side of plasma membrane;extracellular matrix;extracellular membrane-bounded organelle;extracellular organelle;extracellular region part;extracellular space;extracellular vesicular exosome;immunological synapse;intracellular membrane-bounded organelle;intracellular organelle;intracellular organelle part;intracellular part;macromolecular co…	27.414	12.281	6038600	15	1.19584	1.99753
O35375	O35375	Neuropilin-2	Nrp2	ameboidal cell migration;anatomical structure arrangement;anatomical structure development;anatomical structure formation involved in morphogenesis;angiogenesis;axon extension;axon extension involved in axon guidance;axon guidance;cell growth;cell migration;cell motility;cellular component movement;cellular process;cerebral cortex cell migration;cerebral cortex tangential migration;cerebral corte…	binding;carbohydrate binding;catalytic activity;cation binding;glycosaminoglycan binding;heparin binding;ion binding;kinase activity;metal ion binding;molecular transducer activity;pattern binding;phosphotransferase activity, alcohol group as acceptor;polysaccharide binding;protein kinase activity;protein tyrosine kinase activity;receptor activity;semaphorin receptor activity;signal transducer ac…	axon;cell part;cell projection;integral to membrane;intrinsic to membrane;membrane;membrane part;neuron projection;plasma membrane	104.63	29.498	1538900	10	2.10301	1.97351
Q99JW4;E9QP62;Q9D7B2;Q91XD2	Q99JW4;E9QP62;Q9D7B2	LIM and senescent cell antigen-like-containing domain protein 1	Lims1	biological adhesion;biological regulation;cell adhesion;cell junction organization;cell-cell adhesion;cell-cell junction organization;cell-matrix adhesion;cell-substrate adhesion;cellular component assembly;cellular component organization;cellular component organization or biogenesis;cellular process;chordate embryonic development;developmental process;embryo development;embryo development ending…	binding;cation binding;enzyme binding;ion binding;kinase binding;metal ion binding;protein binding;protein kinase binding;transition metal ion binding;zinc ion binding	adherens junction;anchoring junction;cell junction;cell part;cell-cell junction;cell-substrate adherens junction;cell-substrate junction;cytoplasmic part;focal adhesion;intracellular part;macromolecular complex;membrane;perinuclear region of cytoplasm;plasma membrane;protein complex	37.24	50.79	9657500	28	3.48379	1.95289
Q07076	Q07076	Annexin A7	Anxa7	autophagy;behavior;behavioral interaction between organisms;biological regulation;calcium ion homeostasis;catabolic process;cation homeostasis;cell differentiation;cell proliferation;cell volume homeostasis;cellular calcium ion homeostasis;cellular catabolic process;cellular cation homeostasis;cellular chemical homeostasis;cellular component organization;cellular component organization or biogene…	binding;calcium ion binding;calcium-dependent phospholipid binding;calcium-dependent protein binding;cation binding;integrin binding;ion binding;lipid binding;metal ion binding;phospholipid binding;protein binding;protein complex binding;receptor binding	cell part;chromaffin granule membrane;cytoplasmic part;cytoplasmic vesicle membrane;cytoplasmic vesicle part;cytosol;endoplasmic reticulum membrane;endoplasmic reticulum part;envelope;extracellular membrane-bounded organelle;extracellular organelle;extracellular region part;extracellular vesicular exosome;intracellular membrane-bounded organelle;intracellular organelle;intracellular organelle par…	49.925	20.472	2641200	13	1.022	1.94956
Q8BT07	Q8BT07	Centrosomal protein of 55 kDa	Cep55	cell cycle cytokinesis;cell cycle phase;cell cycle process;cellular component organization;cellular component organization at cellular level;cellular component organization or biogenesis;cellular component organization or biogenesis at cellular level;cellular process;cytokinesis;cytokinesis after mitosis;cytokinetic cell separation;cytokinetic process;establishment of localization;establishment o…		cell division site part;cell part;centriole;centrosome;cleavage furrow;cytoplasmic part;cytoskeletal part;extracellular region part;intercellular bridge;intracellular non-membrane-bounded organelle;intracellular organelle;intracellular organelle part;intracellular part;membrane;microtubule organizing center;microtubule organizing center part;midbody;non-membrane-bounded organelle;organelle;organe…	53.93	50.576	5094200	15	1.1182	1.94394
D3Z789;D3Z6Z0;Q78ZM0;O70492	D3Z789;D3Z6Z0;Q78ZM0;O70492	Sorting nexin-3	Snx3	biological regulation;biosynthetic process;cation transport;cellular biosynthetic process;cellular component organization;cellular component organization at cellular level;cellular component organization or biogenesis;cellular component organization or biogenesis at cellular level;cellular macromolecule biosynthetic process;cellular macromolecule metabolic process;cellular membrane organization;c…	binding;enzyme binding;lipid binding;phosphatase binding;phosphatidylinositol binding;phosphatidylinositol-3,5-bisphosphate binding;phosphatidylinositol-3-phosphate binding;phosphatidylinositol-4-phosphate binding;phosphatidylinositol-5-phosphate binding;phospholipid binding;protein binding;protein phosphatase binding	cell part;clathrin-coated vesicle;coated vesicle;cytoplasm;cytoplasmic membrane-bounded vesicle;cytoplasmic part;cytoplasmic vesicle;cytosol;early endosome;early endosome membrane;early phagosome;endocytic vesicle;endosomal part;endosome;endosome membrane;extracellular membrane-bounded organelle;extracellular organelle;extracellular region part;extracellular vesicular exosome;extrinsic to membran…	14.766	20.723	1252500	7	2.73755	1.9414
Q8CBB6;Q9D2U9;Q8CGP2;Q8CGP1;Q8CGP0;Q6ZWY9;Q64525;Q64524;Q64478;Q64475;P10854;P10853;P70696;G3X9D5	Q8CBB6;Q9D2U9;Q8CGP2;Q8CGP1;Q8CGP0;Q6ZWY9;Q64525;Q64524;Q64478;Q64475;P10854;P10853;P70696;G3X9D5	Histone H2B;Histone H2B type 3-A;Histone H2B type 1-P;Histone H2B type 1-K;Histone H2B type 3-B;Histone H2B type 1-C/E/G;Histone H2B type 2-B;Histone H2B type 2-E;Histone H2B type 1-H;Histone H2B type 1-B;Histone H2B type 1-M;Histone H2B type 1-F/J/L;Histone H2B type 1-A	Hist1h2br;Hist3h2ba;Hist1h2bp;Hist1h2bk;Hist3h2bb;Hist1h2bc;Hist2h2bb;Hist2h2be;Hist1h2bh;Hist1h2bb;Hist1h2bm;Hist1h2bf;Hist1h2ba	antibacterial humoral response;antimicrobial humoral response;ATP-dependent chromatin remodeling;biological regulation;cell migration;cell motility;cellular component assembly;cellular component assembly at cellular level;cellular component disassembly;cellular component disassembly at cellular level;cellular component movement;cellular component organization;cellular component organization at ce…	binding;DNA binding;nucleic acid binding	cell part;chromosomal part;extracellular membrane-bounded organelle;extracellular organelle;extracellular region part;extracellular space;extracellular vesicular exosome;extrinsic to membrane;extrinsic to plasma membrane;intracellular membrane-bounded organelle;intracellular organelle;intracellular organelle part;intracellular part;macromolecular complex;membrane part;membrane-bounded organelle;m…	14.888	11.295	1715200	4	2.37323	1.92665
O70559;A0A0A6YW71;G5E8D1;A9JTY7;O70562;O70558;O70555;O70554	O70559;A0A0A6YW71;G5E8D1;A9JTY7;O70562;O70558;O70555;O70554	Small proline-rich protein 2H;Small proline-rich protein 2K;Small proline-rich protein 2G;Small proline-rich protein 2D;Small proline-rich protein 2B	Sprr2h;Sprr2k;Sprr2b;Sprr2g;Sprr2d	anatomical structure development;cell differentiation;cellular developmental process;cellular process;developmental process;developmental process involved in reproduction;epidermal cell differentiation;epidermis development;epithelial cell differentiation;female gonad development;gonad development;keratinization;keratinocyte differentiation;organ development;reproductive process;reproductive stru…		cell part;cornified envelope;cytoplasm;cytoskeleton;intracellular membrane-bounded organelle;intracellular non-membrane-bounded organelle;intracellular organelle;intracellular part;membrane-bounded organelle;non-membrane-bounded organelle;nucleus;organelle	11.72	15.219	3162800	13	2.95351	1.92588
Q3UV16	Q3UV16	Inositol 1,4,5-trisphosphate receptor-interacting protein-like 2	Itpripl2			cell part;integral to membrane;intrinsic to membrane;membrane part	58.664	11.653	1342600	5	2.45509	1.91761
Q2TBE6	Q2TBE6	Phosphatidylinositol 4-kinase type 2-alpha	Pi4k2a	basophil activation;basophil activation involved in immune response;basophil degranulation;biosynthetic process;cell activation;cell activation involved in immune response;cellular biosynthetic process;cellular lipid metabolic process;cellular metabolic process;cellular process;establishment of localization;establishment of localization in cell;exocytosis;glycerolipid biosynthetic process;glycero…	1-phosphatidylinositol 4-kinase activity;adenyl nucleotide binding;adenyl ribonucleotide binding;AP-3 adaptor complex binding;ATP binding;binding;catalytic activity;inositol or phosphatidylinositol kinase activity;kinase activity;lipid kinase activity;nucleotide binding;phosphatidylinositol kinase activity;phosphotransferase activity, alcohol group as acceptor;protein binding;protein complex bind…	cell body;cell junction;cell part;cell pole;cell projection;cell tip;clathrin coated vesicle membrane;coated vesicle membrane;cytoplasmic membrane-bounded vesicle;cytoplasmic part;cytoplasmic vesicle;cytoplasmic vesicle membrane;cytoplasmic vesicle part;dendrite;early endosome membrane;endosomal part;endosome;endosome membrane;exocytic vesicle;extracellular region part;Golgi apparatus;growing cel…	54.257	44.373	1841200	9	1.36677	1.91067
Q8BH43;B1AUN0	Q8BH43	Wiskott-Aldrich syndrome protein family member 2	Wasf2	actin cytoskeleton organization;actin filament-based movement;actin filament-based process;ameboidal cell migration;anatomical structure development;anatomical structure formation involved in morphogenesis;anatomical structure morphogenesis;angiogenesis;biological regulation;cell development;cell migration;cell motility;cell part morphogenesis;cell projection assembly;cell projection morphogenesi…	binding;protein binding;protein complex binding	cell junction;cell part;cell projection;cell-cell junction;cytoplasmic part;cytoskeleton;early endosome;endosome;extracellular membrane-bounded organelle;extracellular organelle;extracellular region part;extracellular vesicular exosome;intracellular;intracellular membrane-bounded organelle;intracellular non-membrane-bounded organelle;intracellular organelle;intracellular part;lamellipodium;macrom…	54.073	28.087	2544900	15	2.71528	1.89479
Q91YQ5	Q91YQ5	Dolichyl-diphosphooligosaccharide--protein glycosyltransferase subunit 1	Rpn1	carbohydrate metabolic process;cellular carbohydrate metabolic process;cellular macromolecule metabolic process;cellular metabolic process;cellular process;cellular protein metabolic process;glycosylation;macromolecule glycosylation;macromolecule metabolic process;macromolecule modification;metabolic process;peptidyl-amino acid modification;peptidyl-asparagine modification;primary metabolic proce…	catalytic activity;dolichyl-diphosphooligosaccharide-protein glycotransferase activity;oligosaccharyl transferase activity;transferase activity;transferase activity, transferring glycosyl groups;transferase activity, transferring hexosyl groups	cell part;cytoplasmic membrane-bounded vesicle;cytoplasmic part;cytoplasmic vesicle;endoplasmic reticulum;endoplasmic reticulum membrane;endoplasmic reticulum part;integral to membrane;intracellular membrane-bounded organelle;intracellular organelle;intracellular organelle part;intracellular part;intrinsic to membrane;melanosome;membrane;membrane part;membrane-bounded organelle;membrane-bounded v…	68.527	97.066	12820000	57	5.30908	1.89166
Q8R5L1;O35658	Q8R5L1;O35658	Complement component 1 Q subcomponent-binding protein, mitochondrial	C1qbp	activation of immune response;apoptosis;biological regulation;biosynthetic process;cell death;cellular biosynthetic process;cellular component assembly;cellular component assembly at cellular level;cellular component organization;cellular component organization at cellular level;cellular component organization or biogenesis;cellular component organization or biogenesis at cellular level;cellular …	adrenergic receptor binding;binding;carbohydrate binding;complement binding;complement component C1q binding;glycosaminoglycan binding;G-protein-coupled receptor binding;hyaluronic acid binding;kininogen binding;mRNA binding;nucleic acid binding;opsonin binding;pattern binding;polysaccharide binding;protein binding;protein binding transcription factor activity;receptor binding;RNA binding;transcr…	cell part;cell surface;cytoplasm;cytoplasmic part;cytosol;extracellular region;extracellular region part;extracellular space;intracellular membrane-bounded organelle;intracellular non-membrane-bounded organelle;intracellular organelle;intracellular organelle lumen;intracellular organelle part;intracellular part;membrane;membrane-bounded organelle;membrane-enclosed lumen;mitochondrial matrix;mitoc…	31.025	13.533	2757800	8	2.2233	1.88208
E9PXB7;G3X9H8;Q8CFI0	E9PXB7;G3X9H8;Q8CFI0	E3 ubiquitin-protein ligase NEDD4-like	Nedd4l	biological regulation;catabolic process;cellular catabolic process;cellular chemical homeostasis;cellular homeostasis;cellular ion homeostasis;cellular macromolecule catabolic process;cellular macromolecule metabolic process;cellular metabolic process;cellular process;cellular protein metabolic process;chemical homeostasis;homeostatic process;ion homeostasis;macromolecule catabolic process;macrom…	acid-amino acid ligase activity;binding;catalytic activity;channel inhibitor activity;channel regulator activity;ion channel binding;ion channel inhibitor activity;ligase activity;ligase activity, forming carbon-nitrogen bonds;potassium channel inhibitor activity;potassium channel regulator activity;protein binding;small conjugating protein ligase activity;sodium channel inhibitor activity;sodium…	cell part;cytoplasm;extracellular membrane-bounded organelle;extracellular organelle;extracellular region part;extracellular vesicular exosome;intracellular membrane-bounded organelle;intracellular organelle;intracellular part;membrane;membrane-bounded organelle;membrane-bounded vesicle;nucleus;organelle;plasma membrane;vesicle	112.22	23.871	2664800	9	3.44543	1.87942
Q99KG5;D3YYU9	Q99KG5;D3YYU9	Lipolysis-stimulated lipoprotein receptor	Lsr	anatomical structure development;biological regulation;cellular component organization;cellular component organization or biogenesis;cellular membrane organization;cellular process;developmental process;endocytosis;establishment of localization;establishment of protein localization;lipoprotein transport;liver development;membrane invagination;membrane organization;organ development;protein transp…	binding;cargo receptor activity;lipoprotein particle binding;lipoprotein particle receptor activity;low-density lipoprotein particle binding;protein-lipid complex binding;receptor activity	cell part;chylomicron;extracellular membrane-bounded organelle;extracellular organelle;extracellular region part;extracellular vesicular exosome;integral to membrane;intrinsic to membrane;low-density lipoprotein particle;macromolecular complex;membrane;membrane part;membrane-bounded organelle;membrane-bounded vesicle;organelle;plasma lipoprotein particle;plasma membrane;protein-lipid complex;trig…	66.107	23.625	1741100	6	1.49553	1.87792
Q8JZR0;D3Z041;P41216;F6WNZ2	Q8JZR0	Long-chain-fatty-acid--CoA ligase 5	Acsl5	acylglycerol metabolic process;adiponectin-mediated signaling pathway;biological regulation;biosynthetic process;carboxylic acid metabolic process;catabolic process;cell surface receptor linked signaling pathway;cellular catabolic process;cellular ketone metabolic process;cellular lipid metabolic process;cellular metabolic process;cellular process;cellular response to chemical stimulus;cellular r…	adenyl nucleotide binding;adenyl ribonucleotide binding;ATP binding;binding;catalytic activity;fatty acid ligase activity;ligase activity;ligase activity, forming carbon-sulfur bonds;long-chain fatty acid-CoA ligase activity;nucleotide binding;purine nucleotide binding;purine ribonucleoside triphosphate binding;purine ribonucleotide binding;ribonucleotide binding	cell part;cytoplasmic part;endoplasmic reticulum;endoplasmic reticulum membrane;endoplasmic reticulum part;integral to membrane;intracellular membrane-bounded organelle;intracellular non-membrane-bounded organelle;intracellular organelle;intracellular organelle part;intracellular part;intrinsic to membrane;membrane;membrane part;membrane-bounded organelle;microbody;microbody membrane;microbody pa…	76.205	94.461	14230000	42	4.42707	1.87259
Q8BJU0	Q8BJU0	Small glutamine-rich tetratricopeptide repeat-containing protein alpha	Sgta		binding;identical protein binding;protein binding;protein dimerization activity;protein heterodimerization activity;protein homodimerization activity	cell part;cytoplasm;intracellular part	34.322	14.553	1370000	9	1.76586	1.86967
Q9WVL3	Q9WVL3	Solute carrier family 12 member 7	Slc12a7	biological regulation;cation transport;cell volume homeostasis;cellular homeostasis;cellular process;establishment of localization;homeostatic process;ion transport;metal ion transport;monovalent inorganic cation transport;potassium ion transport;regulation of biological quality;transport	active transmembrane transporter activity;anion transmembrane transporter activity;anion:cation symporter activity;binding;cation transmembrane transporter activity;cation:chloride symporter activity;chloride transmembrane transporter activity;enzyme binding;inorganic anion transmembrane transporter activity;ion transmembrane transporter activity;kinase binding;potassium:chloride symporter activi…	cell part;integral to membrane;integral to plasma membrane;intrinsic to membrane;intrinsic to plasma membrane;membrane part;plasma membrane part	119.48	18.176	1848400	6	1.80965	1.86618
P50284	P50284	Tumor necrosis factor receptor superfamily member 3	Ltbr	anatomical structure development;apoptosis;biological regulation;cell activation;cell death;cell differentiation;cellular developmental process;cellular process;cellular response to abiotic stimulus;cellular response to external stimulus;cellular response to mechanical stimulus;cellular response to stimulus;death;developmental process;hemopoietic or lymphoid organ development;immune system proces…	binding;enzyme binding;identical protein binding;protein binding;ubiquitin protein ligase binding	cell part;integral to membrane;intrinsic to membrane;membrane part	44.956	22.079	1224700	6	2.6988	1.86536
P35486	P35486	Pyruvate dehydrogenase E1 component subunit alpha, somatic form, mitochondrial	Pdha1	acetyl-CoA biosynthetic process;acetyl-CoA biosynthetic process from pyruvate;acetyl-CoA catabolic process;acetyl-CoA metabolic process;alcohol catabolic process;alcohol metabolic process;biosynthetic process;carbohydrate catabolic process;carbohydrate metabolic process;carboxylic acid metabolic process;catabolic process;cellular biosynthetic process;cellular carbohydrate catabolic process;cellul…	catalytic activity;oxidoreductase activity;oxidoreductase activity, acting on the aldehyde or oxo group of donors;oxidoreductase activity, acting on the aldehyde or oxo group of donors, disulfide as acceptor;pyruvate dehydrogenase (acetyl-transferring) activity;pyruvate dehydrogenase activity	cell part;cytoplasmic part;intracellular membrane-bounded organelle;intracellular organelle;intracellular organelle lumen;intracellular organelle part;intracellular part;macromolecular complex;membrane-bounded organelle;membrane-enclosed lumen;mitochondrial matrix;mitochondrial part;mitochondrion;myelin sheath;nucleus;organelle;organelle lumen;organelle part;protein complex;pyruvate dehydrogenase…	43.231	28.561	2444800	11	2.74142	1.85762
G3XA21;E0CZ22;D3Z624	G3XA21;E0CZ22		Mroh1				180.82	51.843	2731100	13	2.675	1.85664
Q8CEE7;D3YVJ8	Q8CEE7;D3YVJ8	Retinol dehydrogenase 13	Rdh13	anatomical structure development;anatomical structure formation involved in morphogenesis;cell development;cellular developmental process;cellular process;developmental process;eye photoreceptor cell development;neuron development;photoreceptor cell development;response to abiotic stimulus;response to high light intensity;response to light intensity;response to light stimulus;response to radiatio…	catalytic activity;oxidoreductase activity	cell part;cytoplasmic part;intracellular membrane-bounded organelle;intracellular organelle;intracellular part;membrane-bounded organelle;mitochondrion;organelle	36.464	19.962	1837200	8	2.13894	1.84803
P97765;A2A860	P97765;A2A860	WW domain-binding protein 2	Wbp2	biological regulation;cellular process;cellular response to chemical stimulus;cellular response to endogenous stimulus;cellular response to estrogen stimulus;cellular response to hormone stimulus;cellular response to organic substance;cellular response to steroid hormone stimulus;cellular response to stimulus;establishment of localization;establishment of protein localization;positive regulation …	binding;chromatin binding;chromatin DNA binding;core promoter binding;core promoter sequence-specific DNA binding;DNA binding;nucleic acid binding;protein binding transcription factor activity;regulatory region DNA binding;regulatory region nucleic acid binding;RNA polymerase II core promoter sequence-specific DNA binding;RNA polymerase II regulatory region DNA binding;RNA polymerase II regulator…	cell part;chromatin;chromosomal part;intracellular organelle part;intracellular part;nuclear chromatin;nuclear chromosome part;nuclear part;organelle part	28.032	21.088	6654900	19	1.22631	1.83879
Q5SUR0;G3UY86;F6RUL9	Q5SUR0	Phosphoribosylformylglycinamidine synthase	Pfas	amine metabolic process;biosynthetic process;carboxylic acid metabolic process;cellular amine metabolic process;cellular amino acid metabolic process;cellular biosynthetic process;cellular ketone metabolic process;cellular metabolic process;cellular nitrogen compound biosynthetic process;cellular nitrogen compound metabolic process;cellular process;'de novo' IMP biosynthetic process;glutamine fam…	adenyl nucleotide binding;adenyl ribonucleotide binding;ATP binding;binding;carbon-nitrogen ligase activity, with glutamine as amido-N-donor;catalytic activity;cation binding;ion binding;ligase activity;ligase activity, forming carbon-nitrogen bonds;metal ion binding;nucleotide binding;phosphoribosylformylglycinamidine synthase activity;purine nucleotide binding;purine ribonucleoside triphosphate…	cell part;cytoplasm;extracellular membrane-bounded organelle;extracellular organelle;extracellular region part;extracellular vesicular exosome;intracellular part;membrane-bounded organelle;membrane-bounded vesicle;organelle;vesicle	144.63	29.678	2225700	12	1.30868	1.83261
Q9R112;F6ZKZ3;H3BLH2	Q9R112;F6ZKZ3	Sulfide:quinone oxidoreductase, mitochondrial	Sqrdl	cellular metabolic process;cellular process;hydrogen sulfide metabolic process;metabolic process;oxidation-reduction process;sulfide oxidation;sulfide oxidation, using sulfide:quinone oxidoreductase;sulfur compound metabolic process	binding;catalytic activity;cofactor binding;oxidoreductase activity;oxidoreductase activity, acting on a sulfur group of donors;oxidoreductase activity, acting on a sulfur group of donors, quinone or similar compound as acceptor;quinone binding;sulfide:quinone oxidoreductase activity	cell part;cytoplasmic part;intracellular membrane-bounded organelle;intracellular organelle;intracellular organelle part;intracellular part;membrane;membrane-bounded organelle;mitochondrial inner membrane;mitochondrial membrane;mitochondrial part;mitochondrion;organelle;organelle inner membrane;organelle membrane;organelle part	50.282	25.915	4614900	13	1.8575	1.82753
O55222;D3YZA5;F6Q5Z1	O55222	Integrin-linked protein kinase	Ilk	aging;ameboidal cell migration;anatomical structure development;anatomical structure formation involved in morphogenesis;anatomical structure morphogenesis;axon ensheathment;biological adhesion;biological regulation;branching involved in ureteric bud morphogenesis;branching morphogenesis of a tube;cell adhesion;cell aging;cell cycle arrest;cell cycle process;cell development;cell migration;cell m…	adenyl nucleotide binding;adenyl ribonucleotide binding;ATP binding;binding;catalytic activity;enzyme binding;kinase activity;kinase binding;molecular transducer activity;nucleotide binding;phosphotransferase activity, alcohol group as acceptor;protein binding;protein kinase activity;protein kinase binding;protein serine/threonine kinase activity;purine nucleotide binding;purine ribonucleoside tr…	actin filament bundle;actomyosin;adherens junction;anchoring junction;axon part;cell body;cell junction;cell part;cell projection;cell projection part;cell-cell junction;cell-substrate adherens junction;cell-substrate junction;contractile fiber part;costamere;cytoplasm;cytoplasmic part;cytoskeletal part;dendritic shaft;focal adhesion;intracellular organelle part;intracellular part;lamellipodium;m…	51.373	35.114	6255200	21	3.13207	1.8144
Q91XH6;O88384;E0CYE5;F6UHS3	Q91XH6;O88384	Vesicle transport through interaction with t-SNAREs homolog 1B	Vti1b	cellular component organization;cellular component organization at cellular level;cellular component organization or biogenesis;cellular component organization or biogenesis at cellular level;cellular membrane fusion;cellular membrane organization;cellular process;endosome transport;ER to Golgi vesicle-mediated transport;establishment of localization;establishment of localization in cell;establis…	binding;channel inhibitor activity;channel regulator activity;chloride channel inhibitor activity;chloride channel regulator activity;ion channel inhibitor activity;protein binding;SNAP receptor activity;SNARE binding	cell body;cell part;clathrin-coated vesicle;coated vesicle;coated vesicle membrane;cytoplasm;cytoplasmic membrane-bounded vesicle;cytoplasmic part;cytoplasmic vesicle;cytoplasmic vesicle membrane;cytoplasmic vesicle part;endoplasmic reticulum membrane;endoplasmic reticulum part;endosomal part;endosome;endosome membrane;ER to Golgi transport vesicle membrane;Golgi apparatus;integral to membrane;in…	26.727	23.217	1628400	9	2.57385	1.79089
Q8K2J0;F7AAE0	Q8K2J0;F7AAE0	1-phosphatidylinositol 4,5-bisphosphate phosphodiesterase delta-3;Phosphoinositide phospholipase C	Plcd3	anatomical structure development;anatomical structure formation involved in morphogenesis;angiogenesis;biological regulation;blood vessel development;catabolic process;cellular process;cellular response to stimulus;developmental process;embryonic organ development;intracellular signal transduction;labyrinthine layer blood vessel development;lipid catabolic process;lipid metabolic process;metaboli…	binding;catalytic activity;cation binding;hydrolase activity;hydrolase activity, acting on ester bonds;ion binding;lipase activity;metal ion binding;molecular transducer activity;phosphatidylinositol phospholipase C activity;phospholipase activity;phospholipase C activity;phosphoric diester hydrolase activity;phosphoric ester hydrolase activity;signal transducer activity	cell division site part;cell part;cleavage furrow;cytoplasmic part;cytosol;intracellular part;membrane	88.606	24.154	1663200	7	2.53969	1.77908
P37889	P37889	Fibulin-2	Fbln2	biological regulation;positive regulation of biological process;positive regulation of cell adhesion;positive regulation of cell-substrate adhesion;positive regulation of cellular process;regulation of biological process;regulation of cell adhesion;regulation of cell-substrate adhesion;regulation of cellular process	binding;calcium ion binding;cation binding;extracellular matrix binding;ion binding;metal ion binding	extracellular matrix;extracellular membrane-bounded organelle;extracellular organelle;extracellular region part;extracellular vesicular exosome;membrane-bounded organelle;membrane-bounded vesicle;organelle;proteinaceous extracellular matrix;vesicle	131.83	26.52	2330800	11	1.32766	1.77375
Q8CBQ5	Q8CBQ5	Phosphatidylinositol 4-kinase type 2-beta	Pi4k2b		1-phosphatidylinositol 4-kinase activity;adenyl nucleotide binding;adenyl ribonucleotide binding;ATP binding;binding;catalytic activity;inositol or phosphatidylinositol kinase activity;kinase activity;lipid kinase activity;nucleotide binding;phosphatidylinositol kinase activity;phosphotransferase activity, alcohol group as acceptor;purine nucleotide binding;purine ribonucleoside triphosphate bind…	cell part;cytoplasm;intracellular part;membrane	53.477	18.645	1143100	4	1.21165	1.76758
Q9QUR6	Q9QUR6	Prolyl endopeptidase	Prep	macromolecule metabolic process;metabolic process;primary metabolic process;protein metabolic process	catalytic activity;endopeptidase activity;exopeptidase activity;hydrolase activity;peptidase activity;peptidase activity, acting on L-amino acid peptides;serine hydrolase activity;serine-type endopeptidase activity;serine-type exopeptidase activity;serine-type peptidase activity	cell part;cytoplasm;intracellular membrane-bounded organelle;intracellular organelle;intracellular part;membrane;membrane-bounded organelle;nucleus;organelle	80.751	21.93	2552600	10	1.29684	1.76073
G8JL82;A0A0A0MQF2;Q8BHY3	G8JL82;A0A0A0MQF2;Q8BHY3	Anoctamin;Anoctamin-1	Ano1	anatomical structure development;anion transport;biological regulation;cation transport;cellular chemical homeostasis;cellular homeostasis;cellular ion homeostasis;cellular process;chemical homeostasis;chloride transport;developmental process;establishment of localization;homeostatic process;inorganic anion transport;ion homeostasis;ion transport;organ development;regulation of biological quality…	anion channel activity;anion transmembrane transporter activity;binding;calcium activated cation channel activity;cation channel activity;cation transmembrane transporter activity;channel activity;chloride channel activity;gated channel activity;identical protein binding;intracellular calcium activated chloride channel activity;ion channel activity;ion gated channel activity;ion transmembrane tra…	apical plasma membrane;cell part;chloride channel complex;cytoplasm;external side of plasma membrane;extracellular membrane-bounded organelle;extracellular organelle;extracellular region part;extracellular vesicular exosome;integral to membrane;intracellular part;intrinsic to membrane;ion channel complex;macromolecular complex;membrane;membrane part;membrane-bounded organelle;membrane-bounded ves…	116.43	24.768	2203100	7	2.02085	1.73158
O54734	O54734	Dolichyl-diphosphooligosaccharide--protein glycosyltransferase 48 kDa subunit	Ddost	carbohydrate metabolic process;cell activation;cellular carbohydrate metabolic process;cellular macromolecule metabolic process;cellular metabolic process;cellular process;cellular protein metabolic process;glycosylation;immune system process;leukocyte activation;lymphocyte activation;macromolecule glycosylation;macromolecule metabolic process;macromolecule modification;metabolic process;peptidyl…	catalytic activity;dolichyl-diphosphooligosaccharide-protein glycotransferase activity;oligosaccharyl transferase activity;transferase activity;transferase activity, transferring glycosyl groups;transferase activity, transferring hexosyl groups	cell part;cytoplasmic part;endoplasmic reticulum;endoplasmic reticulum part;integral to membrane;intracellular membrane-bounded organelle;intracellular organelle;intracellular organelle part;intracellular part;intrinsic to membrane;macromolecular complex;membrane;membrane part;membrane-bounded organelle;oligosaccharyltransferase complex;organelle;organelle part;protein complex	49.027	29.013	2303300	12	3.10501	1.72686
F7BX26;Q60676	F7BX26;Q60676	Serine/threonine-protein phosphatase;Serine/threonine-protein phosphatase 5	Ppp5c	biological regulation;cellular component assembly;cellular component organization;cellular component organization or biogenesis;cellular macromolecule metabolic process;cellular metabolic process;cellular process;cellular protein metabolic process;cellular response to stimulus;dephosphorylation;macromolecular complex assembly;macromolecular complex subunit organization;macromolecule metabolic pro…	binding;catalytic activity;cation binding;hydrolase activity;hydrolase activity, acting on ester bonds;identical protein binding;ion binding;metal ion binding;molecular transducer activity;nucleic acid binding;phosphatase activity;phosphoprotein phosphatase activity;phosphoric ester hydrolase activity;protein binding;RNA binding;signal transducer activity	cell body;cell part;cell projection;cytoplasm;cytoplasmic part;cytosol;intracellular membrane-bounded organelle;intracellular organelle;intracellular organelle part;intracellular part;membrane;membrane-bounded organelle;neuron projection;neuronal cell body;nuclear part;nucleoplasm;organelle;organelle part	54.205	23.651	1668100	9	1.67167	1.72435
Q9ES46	Q9ES46	Beta-parvin	Parvb	actin cytoskeleton organization;actin cytoskeleton reorganization;actin filament-based process;biological adhesion;biological regulation;cell adhesion;cell projection assembly;cell projection organization;cellular component assembly;cellular component assembly at cellular level;cellular component organization;cellular component organization at cellular level;cellular component organization or bio…		adherens junction;anchoring junction;cell junction;cell part;cell projection;cell-substrate adherens junction;cell-substrate junction;contractile fiber part;cytoplasmic part;cytoskeleton;focal adhesion;intracellular non-membrane-bounded organelle;intracellular organelle;intracellular part;lamellipodium;membrane;non-membrane-bounded organelle;organelle;organelle part;plasma membrane;Z disc	41.669	15.097	1699700	6	1.57816	1.71665
E9Q9E4;E9PZX7;P30285;D3YWB0;D6RHS5	E9Q9E4;E9PZX7;P30285	Cyclin-dependent kinase 4	Cdk4	anatomical structure development;anatomical structure morphogenesis;biological regulation;cell cycle process;cell division;cellular component organization;cellular component organization or biogenesis;cellular macromolecule metabolic process;cellular metabolic process;cellular process;cellular protein metabolic process;cellular response to stimulus;circadian rhythm;developmental process;G1/S tran…	adenyl nucleotide binding;adenyl ribonucleotide binding;ATP binding;binding;catalytic activity;cyclin binding;cyclin-dependent protein kinase activity;kinase activity;nucleotide binding;phosphotransferase activity, alcohol group as acceptor;protein binding;protein kinase activity;protein serine/threonine kinase activity;purine nucleotide binding;purine ribonucleoside triphosphate binding;purine r…	cell part;chromatin;chromosomal part;cyclin-dependent protein kinase holoenzyme complex;cytoplasmic part;cytosol;intracellular membrane-bounded organelle;intracellular non-membrane-bounded organelle;intracellular organelle;intracellular organelle part;intracellular part;macromolecular complex;membrane;membrane-bounded organelle;non-membrane-bounded organelle;nuclear membrane;nuclear part;nucleolu…	28.021	25.664	3378600	13	1.15745	1.71552
P52293;F2Z431;A2A602;A2A600;A2A601	P52293;F2Z431;A2A602;A2A600;A2A601	Importin subunit alpha-1	Kpna2	establishment of localization;establishment of localization in cell;establishment of protein localization;intracellular protein transport;intracellular transport;nuclear import;nuclear transport;nucleocytoplasmic transport;protein import;protein import into nucleus;protein targeting;protein transport;transport	protein transporter activity;substrate-specific transporter activity;transporter activity	cell part;cytoplasm;intracellular membrane-bounded organelle;intracellular organelle;intracellular part;membrane-bounded organelle;nucleus;organelle	57.927	16.721	1212800	15	1.59511	1.70959
Q62425	Q62425	Cytochrome c oxidase subunit NDUFA4	Ndufa4		binding;catalytic activity;cation transmembrane transporter activity;cytochrome-c oxidase activity;heme-copper terminal oxidase activity;hydrogen ion transmembrane transporter activity;inorganic cation transmembrane transporter activity;ion transmembrane transporter activity;monovalent inorganic cation transmembrane transporter activity;oxidoreductase activity;oxidoreductase activity, acting on a…	cell part;cytoplasmic part;extracellular membrane-bounded organelle;extracellular organelle;extracellular region part;extracellular vesicular exosome;intracellular membrane-bounded organelle;intracellular organelle;intracellular organelle part;intracellular part;macromolecular complex;membrane;membrane part;membrane-bounded organelle;membrane-bounded vesicle;mitochondrial inner membrane;mitochond…	9.3267	40.681	22593000	35	4.19539	1.70936
Q03265;D3Z6F5;D6RJ16	Q03265;D3Z6F5	ATP synthase subunit alpha, mitochondrial;ATP synthase subunit alpha	Atp5a1	ATP biosynthetic process;ATP hydrolysis coupled proton transport;ATP metabolic process;ATP synthesis coupled proton transport;biological regulation;biosynthetic process;cation transport;cellular biosynthetic process;cellular metabolic process;cellular nitrogen compound biosynthetic process;cellular nitrogen compound metabolic process;cellular process;energy coupled proton transport, against elect…	active transmembrane transporter activity;adenyl nucleotide binding;adenyl ribonucleotide binding;ATP binding;ATPase activity;ATPase activity, coupled;ATPase activity, coupled to movement of substances;ATPase activity, coupled to transmembrane movement of ions;ATPase activity, coupled to transmembrane movement of substances;binding;catalytic activity;cation transmembrane transporter activity;cati…	cell part;cytoplasmic part;extracellular membrane-bounded organelle;extracellular organelle;extracellular region part;extracellular vesicular exosome;intracellular membrane-bounded organelle;intracellular organelle;intracellular organelle part;intracellular part;macromolecular complex;membrane;membrane part;membrane-bounded organelle;membrane-bounded vesicle;mitochondrial inner membrane;mitochond…	59.752	73.108	12847000	43	3.93017	1.70487
A2A6U3;Q80UG5;A2A6U5;A8Y5D3	A2A6U3;Q80UG5	Septin-9	2016-09-09	cell cycle;cell division;cellular component assembly;cellular component organization;cellular component organization or biogenesis;cellular process;macromolecular complex assembly;macromolecular complex subunit organization;protein complex assembly;protein complex subunit organization;protein heterooligomerization;protein oligomerization	binding;GTP binding;guanyl nucleotide binding;guanyl ribonucleotide binding;nucleotide binding;purine nucleotide binding;purine ribonucleoside triphosphate binding;purine ribonucleotide binding;ribonucleotide binding	actin cytoskeleton;actin filament bundle;actomyosin;cell part;cytoplasmic part;cytoskeletal part;cytoskeleton;intracellular non-membrane-bounded organelle;intracellular organelle;intracellular organelle part;intracellular part;macromolecular complex;microtubule;non-membrane-bounded organelle;organelle;organelle part;perinuclear region of cytoplasm;protein complex;stress fiber	63.772	69.055	7800900	27	3.73261	1.69238
O88986;E9PWY6	O88986;E9PWY6	2-amino-3-ketobutyrate coenzyme A ligase, mitochondrial	Gcat	amine catabolic process;amine metabolic process;aspartate family amino acid catabolic process;aspartate family amino acid metabolic process;biosynthetic process;carboxylic acid catabolic process;carboxylic acid metabolic process;catabolic process;cellular amine metabolic process;cellular amino acid catabolic process;cellular amino acid metabolic process;cellular catabolic process;cellular ketone …	acetyltransferase activity;binding;C-acetyltransferase activity;C-acyltransferase activity;catalytic activity;cofactor binding;glycine C-acetyltransferase activity;pyridoxal phosphate binding;transferase activity;transferase activity, transferring acyl groups;transferase activity, transferring acyl groups other than amino-acyl groups;vitamin B6 binding;vitamin binding	cell part;cytoplasmic part;intracellular membrane-bounded organelle;intracellular organelle;intracellular organelle part;intracellular part;membrane-bounded organelle;mitochondrion;nuclear part;nucleoplasm;organelle;organelle part	44.93	19.689	3568200	14	2.08541	1.67907
Q8R0J7	Q8R0J7	Vacuolar protein sorting-associated protein 37B	Vps37b	establishment of localization;establishment of protein localization;protein transport;transport	binding;calcium-dependent protein binding;protein binding	cell part;cytoplasm;cytoplasmic part;endosomal part;endosome;endosome membrane;ESCRT I complex;extracellular membrane-bounded organelle;extracellular organelle;extracellular region part;extracellular vesicular exosome;intracellular membrane-bounded organelle;intracellular organelle;intracellular organelle part;intracellular part;late endosome membrane;macromolecular complex;membrane;membrane part…	31.055	69.256	5729700	31	1.13294	1.67842
Q9D1I6	Q9D1I6	39S ribosomal protein L14, mitochondrial	Mrpl14	biosynthetic process;cellular biosynthetic process;cellular macromolecule biosynthetic process;cellular macromolecule metabolic process;cellular metabolic process;cellular process;cellular protein metabolic process;macromolecule biosynthetic process;macromolecule metabolic process;metabolic process;primary metabolic process;protein metabolic process;translation	structural constituent of ribosome;structural molecule activity	cell part;cytoplasmic part;intracellular membrane-bounded organelle;intracellular non-membrane-bounded organelle;intracellular organelle;intracellular part;macromolecular complex;membrane-bounded organelle;mitochondrion;non-membrane-bounded organelle;organelle;ribonucleoprotein complex;ribosome	15.874	60.996	4836000	14	3.29786	1.67836
Q8CDJ8;D3Z0U0	Q8CDJ8	Stonin-1	Ston1	biological regulation;cellular component organization;cellular component organization or biogenesis;cellular membrane organization;cellular process;endocytosis;establishment of localization;establishment of localization in cell;establishment of protein localization;intracellular protein transport;intracellular transport;membrane invagination;membrane organization;protein transport;regulation of b…		AP-type membrane coat adaptor complex;cell part;clathrin adaptor complex;cytoplasmic part;intracellular part;macromolecular complex;membrane part;protein complex	81.792	29.587	2617500	14	1.51163	1.67397
P35951	P35951	Low-density lipoprotein receptor	Ldlr	alcohol metabolic process;biological regulation;catabolic process;cellular catabolic process;cellular component organization;cellular component organization or biogenesis;cellular macromolecule catabolic process;cellular macromolecule metabolic process;cellular membrane organization;cellular metabolic process;cellular process;chemical homeostasis;cholesterol homeostasis;cholesterol import;cholest…	binding;calcium ion binding;cargo receptor activity;cation binding;glycoprotein binding;ion binding;lipoprotein particle binding;lipoprotein particle receptor activity;low-density lipoprotein particle binding;low-density lipoprotein receptor activity;metal ion binding;protein binding;protein-lipid complex binding;receptor activity;very-low-density lipoprotein particle binding;very-low-density lip…	apical part of cell;basolateral plasma membrane;cell part;cell surface;coated pit;cytoplasmic part;early endosome;endosome;external side of plasma membrane;extracellular region part;Golgi apparatus;integral to membrane;intracellular membrane-bounded organelle;intracellular organelle;intracellular part;intrinsic to membrane;late endosome;low-density lipoprotein particle;lysosome;lytic vacuole;macr…	94.946	25.843	1851100	16	1.93102	1.66593
O89112;B2KGR2	O89112;B2KGR2	LanC-like protein 1	Lancl1		amine binding;amino acid binding;binding;carboxylic acid binding;catalytic activity;cation binding;glutathione binding;ion binding;lipoprotein particle receptor binding;low-density lipoprotein particle receptor binding;metal ion binding;modified amino acid binding;peptide binding;protein binding;protein domain specific binding;receptor binding;SH3 domain binding;transition metal ion binding;zinc …	cell part;cytoplasm;extracellular membrane-bounded organelle;extracellular organelle;extracellular region part;extracellular vesicular exosome;intracellular membrane-bounded organelle;intracellular organelle;intracellular part;membrane;membrane-bounded organelle;membrane-bounded vesicle;nucleus;organelle;vesicle	45.341	15.571	2288600	14	2.78747	1.66336
Q8VDP6	Q8VDP6	CDP-diacylglycerol--inositol 3-phosphatidyltransferase	Cdipt	acylglycerol metabolic process;biosynthetic process;CDP-diacylglycerol metabolic process;cellular biosynthetic process;cellular lipid metabolic process;cellular metabolic process;cellular process;diacylglycerol metabolic process;glycerol ether metabolic process;glycerolipid biosynthetic process;glycerolipid metabolic process;glycerophospholipid biosynthetic process;glycerophospholipid metabolic p…	alcohol binding;binding;carbohydrate binding;catalytic activity;cation binding;CDP-alcohol phosphatidyltransferase activity;CDP-diacylglycerol-inositol 3-phosphatidyltransferase activity;diacylglycerol binding;ion binding;lipid binding;manganese ion binding;metal ion binding;phosphotransferase activity, for other substituted phosphate groups;transferase activity;transferase activity, transferring…	cell part;cytoplasmic part;endoplasmic reticulum membrane;endoplasmic reticulum part;Golgi apparatus;Golgi apparatus part;Golgi membrane;integral to membrane;intracellular membrane-bounded organelle;intracellular organelle;intracellular organelle part;intracellular part;intrinsic to membrane;membrane;membrane part;membrane-bounded organelle;organelle;organelle membrane;organelle part;plasma membr…	23.599	14.914	2101800	11	4.01105	1.65548
E0CZ27;F8WI35;P84244;P84228;P68433;P02301;E0CYN1;E0CYR7	E0CZ27;F8WI35;P84244;P84228;P68433;P02301;E0CYN1;E0CYR7	Histone H3;Histone H3.3;Histone H3.2;Histone H3.1;Histone H3.3C	H3f3a;Hist1h3b;Hist1h3a;H3f3c	biological regulation;cellular component assembly;cellular component assembly at cellular level;cellular component organization;cellular component organization at cellular level;cellular component organization or biogenesis;cellular component organization or biogenesis at cellular level;cellular macromolecular complex assembly;cellular macromolecular complex subunit organization;cellular process;…	binding;DNA binding;nucleic acid binding	cell part;chromosomal part;chromosome;extracellular membrane-bounded organelle;extracellular organelle;extracellular region part;extracellular vesicular exosome;intracellular membrane-bounded organelle;intracellular non-membrane-bounded organelle;intracellular organelle;intracellular organelle part;intracellular part;macromolecular complex;membrane;membrane-bounded organelle;membrane-bounded vesi…	13.322	11.825	1617500	6	3.60768	1.65159
P46978;D3YZN5	P46978;D3YZN5	Dolichyl-diphosphooligosaccharide--protein glycosyltransferase subunit STT3A	Stt3a	carbohydrate metabolic process;cellular carbohydrate metabolic process;cellular macromolecule metabolic process;cellular metabolic process;cellular process;cellular protein metabolic process;co-translational protein modification;glycosylation;macromolecule glycosylation;macromolecule metabolic process;macromolecule modification;metabolic process;peptidyl-amino acid modification;peptidyl-asparagin…	catalytic activity;dolichyl-diphosphooligosaccharide-protein glycotransferase activity;oligosaccharyl transferase activity;transferase activity;transferase activity, transferring glycosyl groups;transferase activity, transferring hexosyl groups	cell part;cytoplasmic part;endoplasmic reticulum part;integral to membrane;intracellular organelle part;intracellular part;intrinsic to membrane;macromolecular complex;membrane;membrane part;oligosaccharyltransferase complex;organelle part;protein complex	80.597	13.816	1386500	8	2.53481	1.64528
B7ZCU2;B7ZCU5;B7ZCU4;B7ZCU3;B7ZCU0;J3QNK8;Q8CBW3	B7ZCU2;B7ZCU5;B7ZCU4;B7ZCU3;B7ZCU0;J3QNK8;Q8CBW3	Abl interactor 1	Abi1	anatomical structure development;anatomical structure formation involved in morphogenesis;anatomical structure morphogenesis;anterior/posterior pattern specification;biological regulation;cell development;cell part morphogenesis;cell projection morphogenesis;cell projection organization;cellular component morphogenesis;cellular component organization;cellular component organization at cellular le…	binding;enzyme activator activity;enzyme regulator activity;kinase activator activity;kinase regulator activity;protein binding;protein complex binding;protein kinase activator activity;protein kinase regulator activity;protein tyrosine kinase activator activity	cell junction;cell leading edge;cell part;cell projection;cell projection part;cytoplasmic part;cytoskeletal part;cytoskeleton;extracellular membrane-bounded organelle;extracellular organelle;extracellular region part;extracellular vesicular exosome;filopodium;growth cone;intracellular;intracellular membrane-bounded organelle;intracellular non-membrane-bounded organelle;intracellular organelle;in…	43.174	23.623	4012300	12	2.7263	1.64257
Q8BZS9;D3Z4E3;D3Z255	Q8BZS9;D3Z4E3	Putative pre-mRNA-splicing factor ATP-dependent RNA helicase DHX32	Dhx32	cellular macromolecule metabolic process;cellular metabolic process;cellular nitrogen compound metabolic process;cellular process;macromolecule metabolic process;metabolic process;mRNA metabolic process;mRNA processing;nitrogen compound metabolic process;nuclear mRNA splicing, via spliceosome;nucleic acid metabolic process;nucleobase-containing compound metabolic process;primary metabolic process…	adenyl nucleotide binding;adenyl ribonucleotide binding;ATP binding;ATPase activity;ATPase activity, coupled;ATP-dependent helicase activity;ATP-dependent RNA helicase activity;binding;catalytic activity;helicase activity;hydrolase activity;hydrolase activity, acting on acid anhydrides;hydrolase activity, acting on acid anhydrides, in phosphorus-containing anhydrides;nucleoside-triphosphatase act…	cell part;cytoplasm;cytoplasmic part;intracellular membrane-bounded organelle;intracellular organelle;intracellular organelle part;intracellular part;macromolecular complex;membrane-bounded organelle;mitochondrion;nuclear part;organelle;organelle part;ribonucleoprotein complex;spliceosomal complex	83.94	17.588	1164000	3	2.25169	1.63386
H7BWZ3;Q9JM76;D3Z2F7;D3Z2F8	H7BWZ3;Q9JM76;D3Z2F7;D3Z2F8	Actin-related protein 2/3 complex subunit 3	Arpc3	actin cytoskeleton organization;actin filament organization;actin filament-based process;actin nucleation;Arp2/3 complex-mediated actin nucleation;biological regulation;cellular component organization;cellular component organization at cellular level;cellular component organization or biogenesis;cellular component organization or biogenesis at cellular level;cellular process;cytoskeleton organiza…	structural constituent of cytoskeleton;structural molecule activity	adherens junction;anchoring junction;Arp2/3 protein complex;cell junction;cell part;cell projection;cell-substrate adherens junction;cell-substrate junction;cytoplasm;cytoskeletal part;extracellular membrane-bounded organelle;extracellular organelle;extracellular region part;extracellular vesicular exosome;focal adhesion;intracellular organelle part;intracellular part;lamellipodium;macromolecular…	19.637	13.396	1984700	12	1.49497	1.6308
P04627;E9Q0P8;B1AUN8;Q8CAD1;B1AUP0;F6SZ47;Q99N57;P28028	P04627;E9Q0P8	Serine/threonine-protein kinase A-Raf	Araf	activation of MAPKK activity;activation of protein kinase activity;alpha-beta T cell activation;alpha-beta T cell differentiation;anatomical structure development;anatomical structure morphogenesis;associative learning;behavior;biological regulation;carbohydrate homeostasis;carbohydrate transport;CD4-positive, alpha-beta T cell activation;CD4-positive, alpha-beta T cell differentiation;cell activ…	adenyl nucleotide binding;adenyl ribonucleotide binding;ATP binding;binding;calcium ion binding;catalytic activity;cation binding;enzyme binding;GTPase binding;identical protein binding;ion binding;kinase activity;MAP kinase kinase kinase activity;metal ion binding;molecular transducer activity;nucleotide binding;phosphotransferase activity, alcohol group as acceptor;protein binding;protein kinas…	cell body;cell part;cell projection;cytoplasm;cytoplasmic part;cytosol;Golgi apparatus;intracellular membrane-bounded organelle;intracellular organelle;intracellular part;membrane;membrane-bounded organelle;mitochondrion;neuron projection;nucleus;organelle;plasma membrane;pseudopodium	67.581	31.494	4153300	11	2.69308	1.60487
Q8CFX3;E0CXD4;F7BJK1	Q8CFX3;E0CXD4;F7BJK1		Pcdh1	biological adhesion;calcium-dependent cell-cell adhesion;cell adhesion;cell-cell adhesion;cellular process;homophilic cell adhesion	binding;calcium ion binding;cation binding;ion binding;metal ion binding	cell junction;cell part;cell-cell junction;integral to membrane;integral to plasma membrane;intrinsic to membrane;intrinsic to plasma membrane;membrane part;plasma membrane part	112.41	19.749	1657300	5	3.02728	1.60476
Q3V3R1	Q3V3R1	Monofunctional C1-tetrahydrofolate synthase, mitochondrial	Mthfd1l	10-formyltetrahydrofolate biosynthetic process;10-formyltetrahydrofolate metabolic process;aromatic compound biosynthetic process;biosynthetic process;carboxylic acid metabolic process;cellular aromatic compound metabolic process;cellular biosynthetic process;cellular ketone metabolic process;cellular metabolic process;cellular nitrogen compound biosynthetic process;cellular nitrogen compound met…	adenyl nucleotide binding;adenyl ribonucleotide binding;ATP binding;binding;catalytic activity;formate-tetrahydrofolate ligase activity;identical protein binding;ligase activity;ligase activity, forming carbon-nitrogen bonds;nucleotide binding;protein binding;protein dimerization activity;protein homodimerization activity;purine nucleotide binding;purine ribonucleoside triphosphate binding;purine…	cell part;cytoplasmic part;intracellular membrane-bounded organelle;intracellular organelle;intracellular part;membrane;membrane-bounded organelle;mitochondrion;organelle	105.73	33.922	2441700	13	1.70569	1.60119
A0A0A6YX86;A0A0A6YW80;G3X8Y3;Q80UM3	A0A0A6YX86;A0A0A6YW80;G3X8Y3;Q80UM3	N-alpha-acetyltransferase 15, NatA auxiliary subunit	Naa15	anatomical structure formation involved in morphogenesis;angiogenesis;biological regulation;biosynthetic process;cell differentiation;cellular biosynthetic process;cellular developmental process;cellular macromolecule biosynthetic process;cellular macromolecule metabolic process;cellular metabolic process;cellular nitrogen compound metabolic process;cellular process;cellular protein metabolic pro…	acetyltransferase activity;binding;catalytic activity;N-acetyltransferase activity;N-acyltransferase activity;ribonucleoprotein binding;ribosome binding;transferase activity;transferase activity, transferring acyl groups;transferase activity, transferring acyl groups other than amino-acyl groups	cell part;cytoplasm;cytoplasmic part;intracellular membrane-bounded organelle;intracellular organelle;intracellular organelle part;intracellular part;macromolecular complex;membrane;membrane-bounded organelle;NatA complex;N-terminal protein acetyltransferase complex;nuclear part;nucleoplasm part;nucleus;organelle;organelle part;perinuclear region of cytoplasm;protein acetyltransferase complex;pro…	28.071	14.868	1135900	9	3.89004	1.59638
B1AT89;Q8CI15;B1AT85;B1AT87;B1AT86;B1AT88	B1AT89;Q8CI15;B1AT85;B1AT87;B1AT86;B1AT88	Sphingosine kinase 1	Sphk1	activation of protein kinase activity;activation of protein kinase C activity by G-protein coupled receptor protein signaling pathway;alcohol metabolic process;amine metabolic process;anatomical structure development;arachidonic acid metabolic process;biological regulation;blood vessel development;brain development;calcium-mediated signaling;carboxylic acid metabolic process;cell communication;ce…	adenyl nucleotide binding;adenyl ribonucleotide binding;ATP binding;binding;calmodulin binding;catalytic activity;cation binding;D-erythro-sphingosine kinase activity;diacylglycerol kinase activity;DNA binding;enzyme binding;ion binding;kinase activity;lipid kinase activity;magnesium ion binding;metal ion binding;NAD+ kinase activity;nucleic acid binding;nucleotide binding;phosphatase binding;pho…	axon;cell part;cell projection;clathrin-coated vesicle;coated vesicle;cytoplasm;cytoplasmic membrane-bounded vesicle;cytoplasmic part;cytoplasmic vesicle;cytosol;intracellular membrane-bounded organelle;intracellular organelle;intracellular part;membrane;membrane-bounded organelle;membrane-bounded vesicle;neuron projection;nucleus;organelle;plasma membrane;synapse part;synaptic vesicle;vesicle	27.849	12.452	613210	4	1.64288	1.58589
Q3TH34;Q9D8N2;D3YUG1	Q3TH34;Q9D8N2	Protein FAM45A	Fam45a				26.595	19.046	1173800	6	4.31562	1.57325
Q9DC16;F6SLP4	Q9DC16;F6SLP4	Endoplasmic reticulum-Golgi intermediate compartment protein 1	Ergic1	cellular process;ER to Golgi vesicle-mediated transport;establishment of localization;establishment of localization in cell;Golgi vesicle transport;intracellular transport;transport;vesicle-mediated transport		cell part;cytoplasmic part;endoplasmic reticulum membrane;endoplasmic reticulum part;endoplasmic reticulum-Golgi intermediate compartment;endoplasmic reticulum-Golgi intermediate compartment membrane;Golgi apparatus part;Golgi membrane;integral to membrane;intracellular membrane-bounded organelle;intracellular organelle;intracellular organelle part;intracellular part;intrinsic to membrane;membran…	32.562	16.87	1515800	8	1.43343	1.55582
Q924S8;Q5SRF9;Q5SRF8;Q924S7	Q924S8;Q5SRF9;Q5SRF8;Q924S7	Sprouty-related, EVH1 domain-containing protein 1;Sprouty-related, EVH1 domain-containing protein 2	Spred1;Spred2	biological regulation;developmental process;inactivation of MAPK activity;multicellular organismal development;multicellular organismal process;negative regulation of biological process;negative regulation of catalytic activity;negative regulation of cellular metabolic process;negative regulation of cellular process;negative regulation of cellular protein metabolic process;negative regulation of …	binding;cytokine receptor binding;enzyme binding;enzyme inhibitor activity;enzyme regulator activity;kinase binding;kinase inhibitor activity;kinase regulator activity;phosphatase binding;protein binding;protein kinase binding;protein kinase inhibitor activity;protein kinase regulator activity;protein serine/threonine kinase inhibitor activity;receptor binding;stem cell factor receptor binding	caveola;cell part;cytoplasm;cytoplasmic part;cytoplasmic vesicle;cytoplasmic vesicle membrane;cytoplasmic vesicle part;intracellular organelle;intracellular organelle part;intracellular part;membrane;membrane part;membrane raft;nuclear part;nucleoplasm;organelle;organelle membrane;organelle part;plasma membrane;plasma membrane part;transport vesicle membrane;vesicle;vesicle membrane	50.664	16.983	571920	4	2.87349	1.55563
Q8BMD8	Q8BMD8	Calcium-binding mitochondrial carrier protein SCaMC-1	Slc25a24	adenine nucleotide transport;ATP transport;biological regulation;cellular process;cellular response to calcium ion;cellular response to chemical stimulus;cellular response to inorganic substance;cellular response to metal ion;cellular response to oxidative stress;cellular response to stimulus;cellular response to stress;establishment of localization;establishment of localization in cell;intracell…	adenine nucleotide transmembrane transporter activity;ATP transmembrane transporter activity;binding;calcium ion binding;cation binding;ion binding;metal ion binding;nucleobase-containing compound transmembrane transporter activity;nucleotide transmembrane transporter activity;purine nucleotide transmembrane transporter activity;substrate-specific transmembrane transporter activity;substrate-spec…	cell part;cytoplasm;cytoplasmic part;integral to membrane;intracellular membrane-bounded organelle;intracellular organelle;intracellular organelle part;intracellular part;intrinsic to membrane;membrane;membrane part;membrane-bounded organelle;mitochondrial inner membrane;mitochondrial membrane;mitochondrial part;mitochondrion;organelle;organelle inner membrane;organelle membrane;organelle part	52.901	13.731	895590	5	1.77494	1.54823
Q80WQ2	Q80WQ2	Protein VAC14 homolog	Vac14	biological regulation;positive regulation of biological process;positive regulation of cellular metabolic process;positive regulation of cellular process;positive regulation of metabolic process;positive regulation of phosphate metabolic process;positive regulation of phosphorus metabolic process;positive regulation of phosphorylation;regulation of biological process;regulation of catalytic activ…	enzyme activator activity;enzyme regulator activity;kinase activator activity;kinase regulator activity	cell part;cytoplasmic part;endoplasmic reticulum;endosomal part;endosome membrane;intracellular membrane-bounded organelle;intracellular organelle;intracellular organelle part;intracellular part;macromolecular complex;membrane;membrane part;membrane-bounded organelle;organelle;organelle membrane;organelle part;PAS complex;protein complex;vacuolar membrane;vacuolar part	88.047	13.957	1349100	8	2.47454	1.53954
Q9Z160;F6QQB5;A2A6N9;Q810S7;F6RK91;F6V3F1	Q9Z160;F6QQB5;A2A6N9;Q810S7	Conserved oligomeric Golgi complex subunit 1	Cog1	establishment of localization;establishment of protein localization;protein transport;transport		cell part;cytoplasmic part;Golgi apparatus;Golgi apparatus part;Golgi membrane;Golgi transport complex;intracellular membrane-bounded organelle;intracellular organelle;intracellular organelle part;intracellular part;macromolecular complex;membrane;membrane-bounded organelle;organelle;organelle membrane;organelle part;protein complex	109.05	20.62	1580500	7	1.47934	1.53419
P35293	P35293	Ras-related protein Rab-18	Rab18	anatomical structure development;biological regulation;brain development;cellular component organization;cellular component organization at cellular level;cellular component organization or biogenesis;cellular component organization or biogenesis at cellular level;cellular process;cellular response to stimulus;developmental process;endoplasmic reticulum organization;endoplasmic reticulum tubular …	binding;catalytic activity;GDP binding;GTP binding;GTPase activity;guanyl nucleotide binding;guanyl ribonucleotide binding;hydrolase activity;hydrolase activity, acting on acid anhydrides;hydrolase activity, acting on acid anhydrides, in phosphorus-containing anhydrides;nucleoside-triphosphatase activity;nucleotide binding;purine nucleotide binding;purine ribonucleoside triphosphate binding;purin…	apical plasma membrane;basal plasma membrane;cell part;cytoplasmic part;endoplasmic reticulum part;endoplasmic reticulum tubular network;extracellular membrane-bounded organelle;extracellular organelle;extracellular region part;extracellular vesicular exosome;Golgi apparatus;intracellular;intracellular membrane-bounded organelle;intracellular organelle;intracellular organelle part;intracellular p…	23.035	63.228	11398000	37	3.43246	1.52297
B9EKJ3;Q80TL7	B9EKJ3;Q80TL7	Protein MON2 homolog	Mon2	actin cytoskeleton organization;actin filament-based process;biological regulation;cellular component organization;cellular component organization at cellular level;cellular component organization or biogenesis;cellular component organization or biogenesis at cellular level;cellular process;cytoskeleton organization;endosome transport;establishment of localization;establishment of localization in…	ARF guanyl-nucleotide exchange factor activity;enzyme regulator activity;GTPase regulator activity;guanyl-nucleotide exchange factor activity;nucleoside-triphosphatase regulator activity;small GTPase regulator activity	cell part;cytoplasmic part;extracellular membrane-bounded organelle;extracellular organelle;extracellular region part;extracellular vesicular exosome;Golgi apparatus part;intracellular organelle part;intracellular part;membrane-bounded organelle;membrane-bounded vesicle;organelle;organelle part;trans-Golgi network;vesicle	188.35	101.22	3890700	17	1.55003	1.51729
O35704	O35704	Serine palmitoyltransferase 1	Sptlc1	alcohol biosynthetic process;alcohol metabolic process;amine metabolic process;biosynthetic process;cellular biosynthetic process;cellular lipid metabolic process;cellular metabolic process;cellular nitrogen compound biosynthetic process;cellular nitrogen compound metabolic process;cellular process;ceramide biosynthetic process;ceramide metabolic process;lipid biosynthetic process;lipid metabolic…	binding;catalytic activity;cofactor binding;pyridoxal phosphate binding;transferase activity;transferase activity, transferring acyl groups;vitamin B6 binding;vitamin binding	cell part;cytoplasmic part;endoplasmic reticulum membrane;endoplasmic reticulum palmitoyltransferase complex;endoplasmic reticulum part;integral to membrane;intracellular organelle part;intracellular part;intrinsic to membrane;macromolecular complex;membrane;membrane part;organelle membrane;organelle part;palmitoyltransferase complex;protein complex;serine C-palmitoyltransferase complex;SPOTS com…	52.534	26.665	2301600	15	1.78053	1.50232
E9Q634;G3V011;Q8CG29;P70248	E9Q634	Unconventional myosin-Ie	Myo1e	anatomical structure development;biological regulation;cell activation;cell activation involved in immune response;cell development;cell differentiation;cell surface receptor linked signaling pathway;cellular component organization;cellular component organization at cellular level;cellular component organization or biogenesis;cellular component organization or biogenesis at cellular level;cellula…	actin binding;actin filament binding;adenyl nucleotide binding;adenyl ribonucleotide binding;ATP binding;ATPase activity;ATPase activity, coupled;binding;calmodulin binding;catalytic activity;cytoskeletal protein binding;hydrolase activity;hydrolase activity, acting on acid anhydrides;hydrolase activity, acting on acid anhydrides, in phosphorus-containing anhydrides;lipid binding;motor activity;n…	adherens junction;anchoring junction;brush border;cell cortex part;cell junction;cell part;cell projection;cell-cell junction;clathrin-coated endocytic vesicle;clathrin-coated vesicle;coated vesicle;cortical actin cytoskeleton;cortical cytoskeleton;cytoplasm;cytoplasmic membrane-bounded vesicle;cytoplasmic part;cytoplasmic vesicle;cytoskeletal part;cytoskeleton;endocytic vesicle;extracellular mem…	126.82	78.759	10558000	42	4.31048	1.50223
Q99P31	Q99P31	Hsp70-binding protein 1	Hspbp1	biological regulation;positive regulation of biological process;positive regulation of catabolic process;positive regulation of cellular catabolic process;positive regulation of cellular metabolic process;positive regulation of cellular process;positive regulation of cellular protein metabolic process;positive regulation of macromolecule metabolic process;positive regulation of metabolic process;…			39.166	21.172	2138500	9	1.42276	1.48633
D3Z6S7;P0C673	D3Z6S7;P0C673	Immunoglobulin superfamily member 11	Igsf11	biological adhesion;biological regulation;cell adhesion;cellular process;regulation of biological process;regulation of growth		cell part;extracellular membrane-bounded organelle;extracellular organelle;extracellular region part;extracellular vesicular exosome;integral to membrane;intrinsic to membrane;membrane;membrane part;membrane-bounded organelle;membrane-bounded vesicle;organelle;plasma membrane;vesicle	39.901	13.312	884490	6	1.66949	1.48193
Q9R060	Q9R060	Cytosolic Fe-S cluster assembly factor NUBP1	Nubp1	biological regulation;biosynthetic process;cation homeostasis;cell growth;cellular biosynthetic process;cellular cation homeostasis;cellular chemical homeostasis;cellular homeostasis;cellular ion homeostasis;cellular iron ion homeostasis;cellular localization;cellular metabolic process;cellular metal ion homeostasis;cellular process;centrosome localization;chemical homeostasis;cofactor biosynthet…	4 iron, 4 sulfur cluster binding;adenyl nucleotide binding;adenyl ribonucleotide binding;ATP binding;binding;cation binding;ion binding;iron-sulfur cluster binding;metal cluster binding;metal ion binding;nucleotide binding;purine nucleotide binding;purine ribonucleoside triphosphate binding;purine ribonucleotide binding;ribonucleotide binding	cell part;cytoplasm;cytoplasmic part;cytosol;extracellular membrane-bounded organelle;extracellular organelle;extracellular region part;extracellular vesicular exosome;intracellular part;membrane;membrane-bounded organelle;membrane-bounded vesicle;organelle;plasma membrane;vesicle	34.085	12.563	1055700	4	3.29466	1.47476
A0A0A0MQA5;P68368;A0A087WQS4;A0A087WRB4;A0A087WSB0;A0A087WSL5;A0A087WS35	A0A0A0MQA5;P68368	Tubulin alpha-4A chain	Tuba4a	cellular component assembly;cellular component assembly at cellular level;cellular component organization;cellular component organization at cellular level;cellular component organization or biogenesis;cellular component organization or biogenesis at cellular level;cellular macromolecular complex assembly;cellular macromolecular complex subunit organization;cellular process;cellular protein compl…	binding;catalytic activity;GTP binding;GTPase activity;guanyl nucleotide binding;guanyl ribonucleotide binding;hydrolase activity;hydrolase activity, acting on acid anhydrides;hydrolase activity, acting on acid anhydrides, in phosphorus-containing anhydrides;nucleoside-triphosphatase activity;nucleotide binding;purine nucleotide binding;purine ribonucleoside triphosphate binding;purine ribonucleo…	cell part;cytoplasm;cytoskeletal part;extracellular membrane-bounded organelle;extracellular organelle;extracellular region part;extracellular vesicular exosome;intracellular organelle part;intracellular part;macromolecular complex;membrane-bounded organelle;membrane-bounded vesicle;microtubule;organelle;organelle part;protein complex;vesicle	52.793	33.363	24362000	25	3.12889	1.46907
Q60770;A2AEC9	Q60770	Syntaxin-binding protein 3	Stxbp3	anatomical structure development;biological adhesion;biological regulation;brain development;carbohydrate transport;cell activation;cell activation involved in immune response;cell adhesion;cell-cell adhesion;cellular component assembly;cellular component organization;cellular component organization or biogenesis;cellular process;developmental process;establishment of localization;establishment o…	binding;protein binding;SNARE binding;syntaxin binding	apical plasma membrane;basolateral plasma membrane;cell part;cytoplasmic membrane-bounded vesicle;cytoplasmic part;cytoplasmic vesicle;cytosol;extracellular membrane-bounded organelle;extracellular organelle;extracellular region part;extracellular vesicular exosome;intracellular membrane-bounded organelle;intracellular organelle;intracellular part;membrane;membrane part;membrane-bounded organelle…	67.942	20.662	1513400	6	2.60804	1.45421
Q9Z2M7	Q9Z2M7	Phosphomannomutase 2	Pmm2	alcohol biosynthetic process;alcohol metabolic process;biosynthetic process;carbohydrate biosynthetic process;carbohydrate metabolic process;cellular biosynthetic process;cellular carbohydrate biosynthetic process;cellular carbohydrate metabolic process;cellular metabolic process;cellular nitrogen compound metabolic process;cellular process;GDP-mannose biosynthetic process;GDP-mannose metabolic p…	catalytic activity;intramolecular transferase activity;intramolecular transferase activity, phosphotransferases;isomerase activity;phosphomannomutase activity	cell body;cell part;cytoplasm;extracellular membrane-bounded organelle;extracellular organelle;extracellular region part;extracellular vesicular exosome;intracellular part;membrane-bounded organelle;membrane-bounded vesicle;neuronal cell body;organelle;vesicle	27.656	14.067	2740200	14	2.06845	1.4527
Q3UVL4;E0CX85	Q3UVL4;E0CX85	Vacuolar protein sorting-associated protein 51 homolog	Vps51	autophagy;catabolic process;cellular catabolic process;cellular metabolic process;cellular process;endosome transport;establishment of localization;establishment of localization in cell;establishment of protein localization;intracellular transport;lipid transport;metabolic process;organic substance transport;protein transport;retrograde transport, endosome to Golgi;transport;vesicle-mediated tran…		cell part;cytoplasmic part;cytoplasmic vesicle part;GARP complex;Golgi apparatus;Golgi apparatus part;intracellular membrane-bounded organelle;intracellular organelle;intracellular organelle part;intracellular part;macromolecular complex;membrane-bounded organelle;organelle;organelle part;protein complex	86.186	37.953	3230900	21	3.74911	1.45218
P84084;D3YV25;E9Q2C2	P84084	ADP-ribosylation factor 5	Arf5	activation of phospholipase D activity;apical protein localization;asymmetric protein localization;biological regulation;cell migration;cell motility;cellular component movement;cellular macromolecule metabolic process;cellular metabolic process;cellular process;cellular protein metabolic process;cellular response to stimulus;establishment of localization;establishment of protein localization;est…	binding;epidermal growth factor receptor binding;growth factor receptor binding;GTP binding;guanyl nucleotide binding;guanyl ribonucleotide binding;nucleotide binding;protein binding;purine nucleotide binding;purine ribonucleoside triphosphate binding;purine ribonucleotide binding;receptor binding;ribonucleotide binding	cell part;cell projection membrane;cell projection part;cytoplasm;cytoplasmic part;cytosol;extracellular membrane-bounded organelle;extracellular organelle;extracellular region part;extracellular vesicular exosome;Golgi apparatus;intracellular membrane-bounded organelle;intracellular organelle;intracellular part;leading edge membrane;membrane;membrane part;membrane-bounded organelle;membrane-boun…	20.529	23.186	3791000	25	1.69246	1.43632
H3BIY9;Q9DBG3;H3BJ06;H3BKM0;Q5SVG5;Q5SVG4;O35643	H3BIY9;Q9DBG3;H3BJ06;H3BKM0;Q5SVG5;Q5SVG4;O35643	AP complex subunit beta;AP-2 complex subunit beta;AP-1 complex subunit beta-1	Ap2b1;Ap1b1	cellular component organization;cellular component organization or biogenesis;cellular membrane organization;cellular process;endocytosis;establishment of localization;establishment of localization in cell;establishment of protein localization;intracellular protein transport;intracellular transport;membrane invagination;membrane organization;protein transport;transport;vesicle-mediated transport	binding;clathrin binding;enzyme binding;kinase binding;protein binding;protein kinase binding;protein transporter activity;substrate-specific transporter activity;transporter activity	AP-type membrane coat adaptor complex;cell part;clathrin adaptor complex;clathrin coated vesicle membrane;coated pit;coated vesicle membrane;cytoplasmic part;cytoplasmic vesicle membrane;cytoplasmic vesicle part;Golgi apparatus part;intracellular membrane-bounded organelle;intracellular organelle;intracellular organelle part;intracellular part;macromolecular complex;membrane;membrane part;membran…	104.83	13.088	1146900	6	2.77404	1.43311
P63325;Q3UW83	P63325;Q3UW83	40S ribosomal protein S10	Rps10	cellular component assembly;cellular component assembly at cellular level;cellular component organization;cellular component organization at cellular level;cellular component organization or biogenesis;cellular component organization or biogenesis at cellular level;cellular macromolecular complex assembly;cellular macromolecular complex subunit organization;cellular process;macromolecular complex…	structural constituent of ribosome;structural molecule activity	adherens junction;anchoring junction;cell junction;cell part;cell-substrate adherens junction;cell-substrate junction;cytoplasm;cytosolic small ribosomal subunit;extracellular membrane-bounded organelle;extracellular organelle;extracellular region part;extracellular vesicular exosome;focal adhesion;intracellular non-membrane-bounded organelle;intracellular organelle;intracellular organelle part;i…	18.916	66.59	37081000	21	2.56646	1.42951
P17918	P17918	Proliferating cell nuclear antigen	Pcna	base-excision repair, gap-filling;biological regulation;biosynthetic process;cellular biosynthetic process;cellular macromolecule biosynthetic process;cellular macromolecule metabolic process;cellular metabolic process;cellular nitrogen compound metabolic process;cellular process;cellular response to abiotic stimulus;cellular response to chemical stimulus;cellular response to light stimulus;cellu…	binding;catalytic activity;chromatin binding;damaged DNA binding;dinucleotide insertion or deletion binding;DNA binding;DNA insertion or deletion binding;DNA N-glycosylase activity;DNA polymerase binding;DNA polymerase processivity factor activity;double-stranded DNA binding;enzyme binding;enzyme regulator activity;hydrolase activity;hydrolase activity, acting on glycosyl bonds;hydrolase activity…	cell part;centrosome;chromosomal part;cyclin-dependent protein kinase holoenzyme complex;cytoplasm;cytoplasmic part;cytoskeletal part;extracellular membrane-bounded organelle;extracellular organelle;extracellular region part;extracellular vesicular exosome;intracellular;intracellular membrane-bounded organelle;intracellular non-membrane-bounded organelle;intracellular organelle;intracellular orga…	28.785	82.357	19883000	58	4.20258	1.42882
Q9Z110	Q9Z110	Delta-1-pyrroline-5-carboxylate synthase;Glutamate 5-kinase;Gamma-glutamyl phosphate reductase	Aldh18a1	amine biosynthetic process;amine metabolic process;biosynthetic process;carboxylic acid biosynthetic process;carboxylic acid metabolic process;cellular amine metabolic process;cellular amino acid biosynthetic process;cellular amino acid metabolic process;cellular biosynthetic process;cellular ketone metabolic process;cellular metabolic process;cellular modified amino acid biosynthetic process;cel…	adenyl nucleotide binding;adenyl ribonucleotide binding;amino acid kinase activity;ATP binding;binding;catalytic activity;coenzyme binding;cofactor binding;glutamate 5-kinase activity;glutamate-5-semialdehyde dehydrogenase activity;kinase activity;NADP binding;nucleotide binding;oxidoreductase activity;oxidoreductase activity, acting on the aldehyde or oxo group of donors;oxidoreductase activity,…	cell part;cytoplasm;cytoplasmic part;intracellular membrane-bounded organelle;intracellular organelle;intracellular organelle part;intracellular part;membrane;membrane-bounded organelle;mitochondrial inner membrane;mitochondrial membrane;mitochondrial part;mitochondrion;organelle;organelle inner membrane;organelle membrane;organelle part	87.265	18.466	1347000	6	2.13827	1.42797
O70503	O70503	Very-long-chain 3-oxoacyl-CoA reductase	Hsd17b12	biological regulation;biosynthetic process;carboxylic acid biosynthetic process;carboxylic acid metabolic process;cellular biosynthetic process;cellular component organization;cellular component organization at cellular level;cellular component organization or biogenesis;cellular component organization or biogenesis at cellular level;cellular hormone metabolic process;cellular ketone metabolic pr…	binding;carbohydrate binding;catalytic activity;collagen binding;estradiol 17-beta-dehydrogenase activity;fibronectin binding;glycosaminoglycan binding;heparin binding;oxidoreductase activity;oxidoreductase activity, acting on CH-OH group of donors;oxidoreductase activity, acting on the CH-OH group of donors, NAD or NADP as acceptor;pattern binding;polysaccharide binding;protein binding;steroid d…	cell part;cytoplasmic part;endoplasmic reticulum membrane;endoplasmic reticulum part;extracellular matrix;extracellular region part;integral to membrane;intracellular organelle part;intracellular part;intrinsic to membrane;membrane;membrane part;organelle membrane;organelle part;proteinaceous extracellular matrix	34.741	51.763	10070000	27	3.99727	1.40697
P54818	P54818	Galactocerebrosidase	Galc	carbohydrate metabolic process;catabolic process;cellular catabolic process;cellular lipid catabolic process;cellular lipid metabolic process;cellular metabolic process;cellular process;ceramide catabolic process;ceramide metabolic process;galactolipid catabolic process;galactolipid metabolic process;galactosylceramide catabolic process;galactosylceramide metabolic process;glycolipid catabolic pr…	catalytic activity;ceramidase activity;galactosylceramidase activity;hydrolase activity;hydrolase activity, acting on carbon-nitrogen (but not peptide) bonds;hydrolase activity, acting on carbon-nitrogen (but not peptide) bonds, in linear amides;hydrolase activity, acting on glycosyl bonds;hydrolase activity, hydrolyzing O-glycosyl compounds	cell part;cytoplasmic part;extracellular membrane-bounded organelle;extracellular organelle;extracellular region part;extracellular vesicular exosome;intracellular membrane-bounded organelle;intracellular organelle;intracellular part;lysosome;lytic vacuole;membrane-bounded organelle;membrane-bounded vesicle;mitochondrion;organelle;vacuole;vesicle	77.256	12.282	1113100	3	4.1928	1.40294
P56389	P56389	Cytidine deaminase	Cda	biological regulation;catabolic process;cellular catabolic process;cellular component assembly;cellular component organization;cellular component organization or biogenesis;cellular metabolic process;cellular nitrogen compound catabolic process;cellular nitrogen compound metabolic process;cellular process;cytidine catabolic process;cytidine deamination;cytidine metabolic process;heterocycle catab…	binding;catalytic activity;cation binding;cytidine deaminase activity;deaminase activity;hydrolase activity;hydrolase activity, acting on carbon-nitrogen (but not peptide) bonds;hydrolase activity, acting on carbon-nitrogen (but not peptide) bonds, in cyclic amidines;identical protein binding;ion binding;metal ion binding;nucleoside binding;protein binding;protein dimerization activity;protein ho…		16.131	55.473	14915000	43	5.55889	1.38222
D3Z0B9;Q571I9	D3Z0B9;Q571I9	Aldehyde dehydrogenase family 16 member A1	Aldh16a1		aldehyde dehydrogenase (NAD) activity;catalytic activity;oxidoreductase activity;oxidoreductase activity, acting on the aldehyde or oxo group of donors;oxidoreductase activity, acting on the aldehyde or oxo group of donors, NAD or NADP as acceptor	cell part;extracellular membrane-bounded organelle;extracellular organelle;extracellular region part;extracellular vesicular exosome;membrane;membrane-bounded organelle;membrane-bounded vesicle;organelle;vesicle	79.488	37.238	2039500	17	1.56578	1.38192
P27773;F6Q404	P27773	Protein disulfide-isomerase A3	Pdia3	biological regulation;cell redox homeostasis;cellular homeostasis;cellular macromolecule metabolic process;cellular metabolic process;cellular process;cellular protein metabolic process;cellular response to stimulus;cellular response to stress;homeostatic process;macromolecule metabolic process;metabolic process;primary metabolic process;protein folding;protein metabolic process;regulation of bio…	catalytic activity;intramolecular oxidoreductase activity;intramolecular oxidoreductase activity, interconverting keto- and enol-groups;intramolecular oxidoreductase activity, transposing S-S bonds;isomerase activity;protein disulfide isomerase activity	adherens junction;anchoring junction;cell junction;cell part;cell surface;cell-substrate adherens junction;cell-substrate junction;cytoplasmic membrane-bounded vesicle;cytoplasmic part;cytoplasmic vesicle;endoplasmic reticulum;endoplasmic reticulum lumen;endoplasmic reticulum part;extracellular membrane-bounded organelle;extracellular organelle;extracellular region part;extracellular vesicular ex…	56.678	142.23	36365000	84	4.47901	1.38161
B9EJ80	B9EJ80		Pdzd8	biological regulation;cellular component organization;cellular component organization at cellular level;cellular component organization or biogenesis;cellular component organization or biogenesis at cellular level;cellular process;cellular response to stimulus;cytoskeleton organization;intracellular signal transduction;organelle organization;regulation of anatomical structure morphogenesis;regula…	binding;cation binding;ion binding;metal ion binding	cell part;membrane	127.74	17.482	1829200	3	3.81248	1.38096
Q62266	Q62266	Cornifin-A	Sprr1a	cell differentiation;cellular developmental process;cellular macromolecule metabolic process;cellular metabolic process;cellular process;cellular protein metabolic process;developmental process;epidermal cell differentiation;epithelial cell differentiation;keratinization;keratinocyte differentiation;macromolecule metabolic process;macromolecule modification;metabolic process;peptide cross-linking…	binding;binding, bridging;protein binding;protein binding, bridging;structural molecule activity	cell part;cell periphery;cornified envelope;cytoplasm;cytoskeleton;intracellular non-membrane-bounded organelle;intracellular organelle;intracellular part;non-membrane-bounded organelle;organelle	15.765	91.816	1541700000	161	4.86454	1.37266
Q61140	Q61140	Breast cancer anti-estrogen resistance protein 1	Bcar1	actin cytoskeleton organization;actin filament organization;actin filament-based process;activation of immune response;antigen receptor-mediated signaling pathway;B cell receptor signaling pathway;biological adhesion;biological regulation;cell adhesion;cell chemotaxis;cell migration;cell motility;cell surface receptor linked signaling pathway;cellular component movement;cellular component organiz…	binding;enzyme binding;kinase binding;molecular transducer activity;protein binding;protein kinase binding;signal transducer activity	actin cytoskeleton;adherens junction;anchoring junction;cell junction;cell part;cell projection;cell-substrate adherens junction;cell-substrate junction;cytoplasm;cytoplasmic part;cytoskeleton;cytosol;focal adhesion;intracellular non-membrane-bounded organelle;intracellular organelle;intracellular organelle part;intracellular part;lamellipodium;membrane;non-membrane-bounded organelle;nuclear part…	94.284	12.491	1059600	5	1.75164	1.37231
P13808;F6Q7T0;D3Z5A2;F8WHM3;P16283	P13808	Anion exchange protein 2	Slc4a2	anion transport;bicarbonate transport;biological regulation;cation homeostasis;cellular cation homeostasis;cellular chemical homeostasis;cellular homeostasis;cellular ion homeostasis;cellular monovalent inorganic cation homeostasis;cellular process;chemical homeostasis;chloride transport;establishment of localization;homeostatic process;inorganic anion transport;ion homeostasis;ion transport;mono…	active transmembrane transporter activity;anion transmembrane transporter activity;anion:anion antiporter activity;antiporter activity;chloride transmembrane transporter activity;inorganic anion exchanger activity;inorganic anion transmembrane transporter activity;ion transmembrane transporter activity;secondary active transmembrane transporter activity;solute:solute antiporter activity;substrate…	adherens junction;anchoring junction;basolateral plasma membrane;cell junction;cell part;cell-substrate adherens junction;cell-substrate junction;focal adhesion;integral to membrane;integral to plasma membrane;intrinsic to membrane;intrinsic to plasma membrane;membrane;membrane part;plasma membrane;plasma membrane part	136.81	19.842	708260	4	1.94637	1.3703
Q921I6	Q921I6	SH3 domain-binding protein 4	Sh3bp4	biological regulation;cellular component organization;cellular component organization or biogenesis;cellular membrane organization;cellular process;cellular response to acid;cellular response to amine stimulus;cellular response to amino acid stimulus;cellular response to chemical stimulus;cellular response to endogenous stimulus;cellular response to organic nitrogen;cellular response to organic s…	binding;enzyme binding;enzyme regulator activity;GDP-dissociation inhibitor activity;GTPase binding;GTPase regulator activity;identical protein binding;nucleoside-triphosphatase regulator activity;protein binding;Ras GTPase binding;small GTPase binding;small GTPase regulator activity	cell part;clathrin-coated vesicle;coated pit;coated vesicle;cytoplasm;cytoplasmic membrane-bounded vesicle;cytoplasmic part;cytoplasmic vesicle;extracellular membrane-bounded organelle;extracellular organelle;extracellular region part;extracellular vesicular exosome;intracellular membrane-bounded organelle;intracellular organelle;intracellular part;membrane part;membrane-bounded organelle;membran…	107.58	25.429	1969700	9	1.32001	1.36906
Q60943	Q60943	Interleukin-17 receptor A	Il17ra	biological regulation;cell activation;cell surface receptor linked signaling pathway;cellular process;cellular response to chemical stimulus;cellular response to cytokine stimulus;cellular response to organic substance;cellular response to stimulus;cytokine-mediated signaling pathway;fibroblast activation;positive regulation of biological process;positive regulation of cytokine production;positiv…	binding;cytokine binding;cytokine receptor activity;interleukin-17 binding;interleukin-17 receptor activity;molecular transducer activity;protein binding;receptor activity;signal transducer activity;signaling receptor activity;transmembrane signaling receptor activity	cell part;integral to membrane;integral to plasma membrane;intrinsic to membrane;intrinsic to plasma membrane;membrane;membrane part;plasma membrane;plasma membrane part	97.807	19.123	940720	5	1.71565	1.36399
D3YZ62;D3Z4J3;Q99104;F6TDE5;B8JK05;G5E8G6;G3X9Y9;P21271;D3Z135;F6Z2S4	D3YZ62;D3Z4J3;Q99104	Unconventional myosin-Va	Myo5a	actin filament-based movement;actin filament-based process;anatomical structure morphogenesis;axon ensheathment;biological regulation;biosynthetic process;carboxylic acid biosynthetic process;carboxylic acid metabolic process;cell communication;cell differentiation;cell-cell signaling;cellular biosynthetic process;cellular component movement;cellular component organization;cellular component orga…	actin binding;adenyl nucleotide binding;adenyl ribonucleotide binding;ATP binding;binding;calcium ion binding;calmodulin binding;catalytic activity;cation binding;cytoskeletal protein binding;enzyme binding;GTPase binding;hydrolase activity;hydrolase activity, acting on acid anhydrides;hydrolase activity, acting on acid anhydrides, in phosphorus-containing anhydrides;ion binding;metal ion binding…	actin filament;actomyosin;apical cortex;brush border;cell body;cell cortex part;cell part;cell projection;cell projection part;cilium;cytoplasm;cytoplasmic membrane-bounded vesicle;cytoplasmic part;cytoplasmic vesicle;cytoskeletal part;cytosol;early endosome;endoplasmic reticulum;endosome;extracellular membrane-bounded organelle;extracellular organelle;extracellular region part;extracellular vesi…	212.33	73.783	9780500	54	2.98956	1.3601
P35282	P35282	Ras-related protein Rab-21	Rab21	biological regulation;cellular process;cellular response to stimulus;establishment of localization;establishment of localization in cell;establishment of protein localization;intracellular protein transport;intracellular signal transduction;intracellular transport;metabolic process;positive regulation of biological process;positive regulation of cell development;positive regulation of cell differ…	binding;catalytic activity;GDP binding;GTP binding;GTPase activity;guanyl nucleotide binding;guanyl ribonucleotide binding;hydrolase activity;hydrolase activity, acting on acid anhydrides;hydrolase activity, acting on acid anhydrides, in phosphorus-containing anhydrides;nucleoside-triphosphatase activity;nucleotide binding;purine nucleotide binding;purine ribonucleoside triphosphate binding;purin…	adherens junction;anchoring junction;cell junction;cell part;cell projection;cell-substrate adherens junction;cell-substrate junction;cytoplasmic part;cytoplasmic vesicle membrane;cytoplasmic vesicle part;early endosome;endoplasmic reticulum membrane;endoplasmic reticulum part;endosome;extracellular membrane-bounded organelle;extracellular organelle;extracellular region part;extracellular vesicul…	24.106	50.516	9057600	42	3.87247	1.35594
Q9Z139;E9PUN5;Q9Z138	Q9Z139	Tyrosine-protein kinase transmembrane receptor ROR1	Ror1	anatomical structure development;anatomical structure formation involved in morphogenesis;anatomical structure morphogenesis;anterior/posterior pattern specification;biological adhesion;biological regulation;BMP signaling pathway;cartilage condensation;cell adhesion;cell differentiation;cell fate commitment;cell surface receptor linked signaling pathway;cell-cell adhesion;cellular developmental p…	adenyl nucleotide binding;adenyl ribonucleotide binding;ATP binding;binding;catalytic activity;frizzled binding;G-protein-coupled receptor binding;kinase activity;molecular transducer activity;nucleotide binding;phosphotransferase activity, alcohol group as acceptor;protein binding;protein kinase activity;protein tyrosine kinase activity;purine nucleotide binding;purine ribonucleoside triphosphat…	cell part;integral to membrane;integral to plasma membrane;intrinsic to membrane;intrinsic to plasma membrane;macromolecular complex;membrane;membrane part;plasma membrane;plasma membrane part;protein complex;receptor complex	104.09	19.3	1473900	8	1.41846	1.35347
Q9DBJ3	Q9DBJ3	Brain-specific angiogenesis inhibitor 1-associated protein 2-like protein 1	Baiap2l1	actin crosslink formation;actin cytoskeleton organization;actin filament bundle assembly;actin filament organization;actin filament-based process;biological regulation;cell surface receptor linked signaling pathway;cellular component assembly;cellular component assembly at cellular level;cellular component organization;cellular component organization at cellular level;cellular component organizat…	binding;binding, bridging;cytoskeletal adaptor activity;cytoskeletal protein binding;proline-rich region binding;protein binding;protein binding, bridging	actin cytoskeleton;cell part;cytoplasm;cytoplasmic part;cytoskeleton;cytosol;extracellular membrane-bounded organelle;extracellular organelle;extracellular region part;extracellular vesicular exosome;intracellular non-membrane-bounded organelle;intracellular organelle;intracellular organelle part;intracellular part;membrane;membrane-bounded organelle;membrane-bounded vesicle;non-membrane-bounded …	57.187	35.412	2782400	15	1.44137	1.35265
P12023	P12023	Amyloid beta A4 protein;N-APP;Soluble APP-alpha;Soluble APP-beta;C99;Beta-amyloid protein 42;Beta-amyloid protein 40;C83;P3(42);P3(40);C80;Gamma-secretase C-terminal fragment 59;Gamma-secretase C-terminal fragment 57;Gamma-secretase C-terminal fragment 50;C31	App	adult behavior;adult locomotory behavior;alcohol metabolic process;anatomical structure development;anatomical structure morphogenesis;apoptosis;associative learning;axon cargo transport;axon choice point recognition;axon midline choice point recognition;axonogenesis;behavior;behavioral interaction between organisms;biological adhesion;biological regulation;calcium ion homeostasis;cation homeosta…	acetylcholine receptor binding;binding;carbohydrate binding;cation binding;DNA binding;endopeptidase inhibitor activity;endopeptidase regulator activity;enzyme activator activity;enzyme binding;enzyme inhibitor activity;enzyme regulator activity;glycosaminoglycan binding;heparin binding;identical protein binding;ion binding;metal ion binding;nucleic acid binding;pattern binding;peptidase activato…	apical part of cell;axon;cell junction;cell part;cell projection;cell projection part;cell surface;cell-cell junction;ciliary rootlet;cilium part;coated pit;coated vesicle;cytoplasm;cytoplasmic membrane-bounded vesicle;cytoplasmic part;cytoplasmic vesicle;cytoskeletal part;dendritic shaft;dendritic spine;endosome;ER to Golgi transport vesicle;extracellular membrane-bounded organelle;extracellular…	86.721	16.962	1131200	11	3.13504	1.34666
S4R225;Q91V09	S4R225;Q91V09	WD repeat-containing protein 13	Wdr13			cell part;cytoplasm;intracellular organelle part;intracellular part;nuclear part;nucleoplasm;organelle part	43.004	14.485	1335500	7	1.88387	1.32621
Q8R420;Q6AXE3	Q8R420;Q6AXE3	ATP-binding cassette sub-family A member 3	Abca3	cellular process;establishment of localization;lipid transport;organic substance transport;transmembrane transport;transport	active transmembrane transporter activity;adenyl nucleotide binding;adenyl ribonucleotide binding;ATP binding;ATPase activity;ATPase activity, coupled;ATPase activity, coupled to movement of substances;ATPase activity, coupled to transmembrane movement of substances;binding;catalytic activity;hydrolase activity;hydrolase activity, acting on acid anhydrides;hydrolase activity, acting on acid anhyd…	cell part;extracellular region part;extracellular space;integral to membrane;intrinsic to membrane;membrane;membrane part;plasma membrane	191.97	14.09	1472200	5	2.64909	1.3206
P97465	P97465	Docking protein 1	Dok1	biological regulation;cell surface receptor linked signaling pathway;cellular process;cellular response to stimulus;enzyme linked receptor protein signaling pathway;intracellular protein kinase cascade;intracellular signal transduction;MAPKKK cascade;Ras protein signal transduction;regulation of biological process;regulation of cellular process;response to stimulus;signal transduction;small GTPas…	molecular transducer activity;receptor signaling protein activity;signal transducer activity	cell part;cytoplasm;intracellular membrane-bounded organelle;intracellular organelle;intracellular part;membrane-bounded organelle;nucleus;organelle	52.451	20.058	1570100	13	1.94157	1.31043
Q8C0L8	Q8C0L8	Conserved oligomeric Golgi complex subunit 5	Cog5	cellular process;establishment of localization;establishment of localization in cell;establishment of protein localization;Golgi vesicle transport;inter-Golgi cisterna vesicle-mediated transport;intracellular transport;intra-Golgi vesicle-mediated transport;protein transport;transport;vesicle-mediated transport		cell part;cytoplasmic part;cytosol;Golgi apparatus;Golgi apparatus part;Golgi membrane;Golgi transport complex;intracellular membrane-bounded organelle;intracellular organelle;intracellular organelle part;intracellular part;macromolecular complex;membrane;membrane-bounded organelle;nuclear part;nucleoplasm;organelle;organelle membrane;organelle part;protein complex	91.39	13.731	1442300	6	1.39723	1.30822
Q6P9J9	Q6P9J9	Anoctamin-6	Ano6	activation of blood coagulation via clotting cascade;anatomical structure development;anion transport;biological regulation;biomineral tissue development;blood coagulation;bone mineralization;bone mineralization involved in bone maturation;cation transport;cell chemotaxis;cell migration;cell motility;cellular component movement;cellular component organization;cellular component organization or bi…	anion channel activity;anion transmembrane transporter activity;binding;calcium activated cation channel activity;cation channel activity;cation transmembrane transporter activity;channel activity;chloride channel activity;gated channel activity;identical protein binding;intracellular calcium activated chloride channel activity;ion channel activity;ion gated channel activity;ion transmembrane tra…	cell part;cell surface;chloride channel complex;extracellular membrane-bounded organelle;extracellular organelle;extracellular region part;extracellular vesicular exosome;intracellular;ion channel complex;macromolecular complex;membrane;membrane part;membrane-bounded organelle;membrane-bounded vesicle;organelle;plasma membrane;protein complex;vesicle	106.25	20.773	1430000	7	1.59108	1.30509
Q9D9V3	Q9D9V3	Ethylmalonyl-CoA decarboxylase	Echdc1	metabolic process	carbon-carbon lyase activity;carboxy-lyase activity;catalytic activity;lyase activity;methylmalonyl-CoA decarboxylase activity	cell part;cytoplasmic part;cytosol;extracellular membrane-bounded organelle;extracellular organelle;extracellular region part;extracellular vesicular exosome;intracellular part;membrane-bounded organelle;membrane-bounded vesicle;organelle;vesicle	35.467	15.975	1765200	6	1.4875	1.29809
D3Z5W6;D3Z4N9;Q922J9;D3Z072	D3Z5W6;D3Z4N9;Q922J9	Fatty acyl-CoA reductase 1	Far1	acyl-CoA metabolic process;biosynthetic process;carboxylic acid biosynthetic process;carboxylic acid metabolic process;cellular biosynthetic process;cellular ketone metabolic process;cellular lipid metabolic process;cellular metabolic process;cellular process;coenzyme metabolic process;cofactor metabolic process;ether lipid biosynthetic process;ether lipid metabolic process;fatty acid biosyntheti…	catalytic activity;fatty-acyl-CoA reductase (alcohol-forming) activity;long-chain-fatty-acyl-CoA reductase activity;oxidoreductase activity;oxidoreductase activity, acting on the aldehyde or oxo group of donors;oxidoreductase activity, acting on the aldehyde or oxo group of donors, NAD or NADP as acceptor	cell part;cytoplasmic part;integral to membrane;intracellular membrane-bounded organelle;intracellular organelle;intracellular organelle part;intracellular part;intrinsic to membrane;membrane;membrane part;membrane-bounded organelle;microbody;microbody membrane;microbody part;organelle;organelle membrane;organelle part;peroxisomal membrane;peroxisomal part;peroxisome	20.67	30.859	4655200	19	3.0052	1.28731
Q9CQS8;E9PW43	Q9CQS8;E9PW43	Protein transport protein Sec61 subunit beta	Sec61b;Gm10320	catabolic process;cellular catabolic process;cellular macromolecule catabolic process;cellular macromolecule metabolic process;cellular metabolic process;cellular process;ER-associated protein catabolic process;establishment of localization;establishment of localization in cell;establishment of protein localization;intracellular protein transport;intracellular transport;macromolecule catabolic pr…	binding;epidermal growth factor binding;growth factor binding;hormone binding;protein binding;ribonucleoprotein binding;ribosome binding	cell part;cytoplasmic part;endoplasmic reticulum;endoplasmic reticulum part;integral to membrane;intracellular membrane-bounded organelle;intracellular organelle;intracellular organelle part;intracellular part;intrinsic to membrane;macromolecular complex;membrane;membrane part;membrane-bounded organelle;organelle;organelle part;protein complex;Sec61 translocon complex;translocon complex	9.9583	24.512	9467100	30	3.67812	1.2864
Q499X9	Q499X9	Methionine--tRNA ligase, mitochondrial	Mars2	amine metabolic process;amino acid activation;carboxylic acid metabolic process;cellular amine metabolic process;cellular amino acid metabolic process;cellular ketone metabolic process;cellular macromolecule metabolic process;cellular metabolic process;cellular nitrogen compound metabolic process;cellular process;macromolecule metabolic process;metabolic process;methionyl-tRNA aminoacylation;ncRN…	adenyl nucleotide binding;adenyl ribonucleotide binding;aminoacyl-tRNA ligase activity;ATP binding;binding;catalytic activity;ligase activity;ligase activity, forming aminoacyl-tRNA and related compounds;ligase activity, forming carbon-oxygen bonds;methionine-tRNA ligase activity;nucleotide binding;purine nucleotide binding;purine ribonucleoside triphosphate binding;purine ribonucleotide binding;…	cell part;cytoplasmic part;intracellular membrane-bounded organelle;intracellular organelle;intracellular organelle lumen;intracellular organelle part;intracellular part;membrane-bounded organelle;membrane-enclosed lumen;mitochondrial matrix;mitochondrial part;mitochondrion;organelle;organelle lumen;organelle part	65.804	28.071	1642000	8	1.70893	1.2751
Q3UD01	Q3UD01	Putative ataxin-7-like protein 3B	Atxn7l3b				10.731	17.489	1776100	11	1.92197	1.27239
Q91VA7;V9GXV0	Q91VA7	Isocitrate dehydrogenase [NAD] subunit, mitochondrial	Idh3b	2-oxoglutarate metabolic process;acetyl-CoA catabolic process;acetyl-CoA metabolic process;carboxylic acid metabolic process;catabolic process;cellular catabolic process;cellular ketone metabolic process;cellular metabolic process;cellular nitrogen compound metabolic process;cellular process;coenzyme catabolic process;coenzyme metabolic process;cofactor catabolic process;cofactor metabolic proces…	binding;catalytic activity;cation binding;coenzyme binding;cofactor binding;ion binding;isocitrate dehydrogenase (NAD+) activity;isocitrate dehydrogenase activity;magnesium ion binding;metal ion binding;NAD binding;nucleotide binding;oxidoreductase activity;oxidoreductase activity, acting on CH-OH group of donors;oxidoreductase activity, acting on the CH-OH group of donors, NAD or NADP as acceptor	cell part;cytoplasmic part;intracellular membrane-bounded organelle;intracellular organelle;intracellular part;membrane-bounded organelle;mitochondrion;nucleus;organelle	42.194	34.002	6562600	17	2.91747	1.27059
P46061	P46061	Ran GTPase-activating protein 1	Rangap1	biological regulation;cellular process;cellular response to stimulus;negative regulation of biological process;negative regulation of intracellular protein transport;negative regulation of intracellular transport;negative regulation of nucleocytoplasmic transport;negative regulation of protein export from nucleus;negative regulation of protein transport;negative regulation of transport;regulation…	enzyme activator activity;enzyme regulator activity;GTPase activator activity;GTPase regulator activity;nucleoside-triphosphatase regulator activity	cell part;chromosomal part;condensed chromosome kinetochore;cytoplasm;cytoplasmic part;cytoskeletal part;intracellular non-membrane-bounded organelle;intracellular organelle;intracellular organelle part;intracellular part;kinetochore;macromolecular complex;membrane;non-membrane-bounded organelle;nuclear membrane;nuclear part;organelle;organelle membrane;organelle part;perinuclear region of cytopl…	63.53	43.702	6316700	26	3.93906	1.25594
P10518	P10518	Delta-aminolevulinic acid dehydratase	Alad	biosynthetic process;cellular aromatic compound metabolic process;cellular biosynthetic process;cellular component assembly;cellular component organization;cellular component organization or biogenesis;cellular metabolic process;cellular nitrogen compound biosynthetic process;cellular nitrogen compound metabolic process;cellular process;cellular response to chemical stimulus;cellular response to …	binding;carbon-oxygen lyase activity;catalytic activity;cation binding;hydro-lyase activity;identical protein binding;ion binding;lead ion binding;lyase activity;metal ion binding;porphobilinogen synthase activity;protein binding;transition metal ion binding;zinc ion binding	cell part;cytoplasmic part;cytosol;extracellular membrane-bounded organelle;extracellular organelle;extracellular region part;extracellular vesicular exosome;intracellular membrane-bounded organelle;intracellular organelle;intracellular part;membrane-bounded organelle;membrane-bounded vesicle;nucleus;organelle;vesicle	36.023	31.211	1273400	7	2.32646	1.25436
P84078;P61205	P84078;P61205	ADP-ribosylation factor 1;ADP-ribosylation factor 3	Arf1;Arf3	biological regulation;cation homeostasis;cellular cation homeostasis;cellular chemical homeostasis;cellular component organization;cellular component organization at cellular level;cellular component organization or biogenesis;cellular component organization or biogenesis at cellular level;cellular copper ion homeostasis;cellular homeostasis;cellular ion homeostasis;cellular process;cellular resp…	binding;GTP binding;guanyl nucleotide binding;guanyl ribonucleotide binding;nucleotide binding;purine nucleotide binding;purine ribonucleoside triphosphate binding;purine ribonucleotide binding;ribonucleotide binding	adherens junction;anchoring junction;cell junction;cell leading edge;cell part;cell projection;cell-substrate adherens junction;cell-substrate junction;contractile fiber part;cytoplasmic part;cytoskeletal part;cytosol;endomembrane system;extracellular membrane-bounded organelle;extracellular organelle;extracellular region part;extracellular vesicular exosome;focal adhesion;Golgi apparatus;intrace…	20.697	110.81	38681000	55	4.09527	1.24813
P26041;P26043	P26041	Moesin	Msn	actin filament capping;anatomical structure development;apical protein localization;asymmetric protein localization;biological adhesion;biological regulation;cell adhesion;cell development;cell migration;cell motility;cell projection assembly;cell projection organization;cell-cell adhesion;cellular component assembly;cellular component assembly at cellular level;cellular component movement;cellul…	binding;cell adhesion molecule binding;double-stranded RNA binding;enzyme binding;kinase binding;nucleic acid binding;protein binding;protein kinase binding;receptor binding;RNA binding	adherens junction;anchoring junction;apical part of cell;apical plasma membrane;basolateral plasma membrane;blood microparticle;cell division site part;cell junction;cell part;cell periphery;cell pole;cell projection;cell projection membrane;cell projection part;cell tip;cell-substrate adherens junction;cell-substrate junction;cleavage furrow;cytoplasm;cytoskeleton;extracellular membrane-bounded …	67.766	188.11	57378000	120	4.66397	1.24606
Q8C266;P35278;A2A5F5;P61021;A2A5F6	Q8C266;P35278	Ras-related protein Rab-5C	Rab5c	antigen processing and presentation;biological regulation;cellular component organization;cellular component organization at cellular level;cellular component organization or biogenesis;cellular component organization or biogenesis at cellular level;cellular process;cellular response to stimulus;endosome organization;establishment of localization;establishment of localization in cell;establishmen…	binding;catalytic activity;GDP binding;GTP binding;GTPase activity;GTP-dependent protein binding;guanyl nucleotide binding;guanyl ribonucleotide binding;hydrolase activity;hydrolase activity, acting on acid anhydrides;hydrolase activity, acting on acid anhydrides, in phosphorus-containing anhydrides;nucleoside-triphosphatase activity;nucleotide binding;protein binding;purine nucleotide binding;pu…	cell part;cytoplasmic membrane-bounded vesicle;cytoplasmic part;cytoplasmic vesicle;early endosome;early endosome membrane;endocytic vesicle;endosomal part;endosome;endosome membrane;extracellular membrane-bounded organelle;extracellular organelle;extracellular region part;extracellular vesicular exosome;intracellular;intracellular membrane-bounded organelle;intracellular organelle;intracellular …	25.352	40.458	10326000	29	2.37516	1.24591
Q9D1G1;Q5SW88;Q5SW87;P62821;Q5SW86	Q9D1G1;Q5SW88;Q5SW87;P62821	Ras-related protein Rab-1B;Ras-related protein Rab-1A	Rab1b;Rab1;Rab1A	anatomical structure morphogenesis;autophagic vacuole assembly;autophagy;biological adhesion;biological regulation;cargo loading into COPII-coated vesicle;cargo loading into vesicle;catabolic process;cell adhesion;cell migration;cell morphogenesis;cell morphogenesis involved in differentiation;cell motility;cell-substrate adhesion;cellular catabolic process;cellular component assembly;cellular co…	binding;catalytic activity;GTP binding;GTPase activity;guanyl nucleotide binding;guanyl ribonucleotide binding;hydrolase activity;hydrolase activity, acting on acid anhydrides;hydrolase activity, acting on acid anhydrides, in phosphorus-containing anhydrides;nucleoside-triphosphatase activity;nucleotide binding;purine nucleotide binding;purine ribonucleoside triphosphate binding;purine ribonucleo…	cell part;cytoplasmic membrane-bounded vesicle;cytoplasmic part;cytoplasmic vesicle;cytosol;early endosome;endoplasmic reticulum membrane;endoplasmic reticulum part;endoplasmic reticulum-Golgi intermediate compartment;endosome;extracellular membrane-bounded organelle;extracellular organelle;extracellular region part;extracellular vesicular exosome;Golgi apparatus;Golgi apparatus part;Golgi membra…	22.187	38.871	18124000	24	2.14397	1.24474
Q8C6B0;H3BJI7;Q76I24;Q5I0W6;Q76I26;G3X9G9	Q8C6B0;H3BJI7;Q76I24;Q5I0W6;Q76I26		Mettl7a1;Methig1;UbiE2;Mettl7a2	cellular metabolic process;cellular process;metabolic process;methylation;one-carbon metabolic process;small molecule metabolic process	catalytic activity;methyltransferase activity;S-adenosylmethionine-dependent methyltransferase activity;transferase activity;transferase activity, transferring one-carbon groups	cell part;cytoplasm;extracellular membrane-bounded organelle;extracellular organelle;extracellular region part;extracellular vesicular exosome;integral to membrane;intracellular part;intrinsic to membrane;membrane part;membrane-bounded organelle;membrane-bounded vesicle;organelle;vesicle	28.096	44.327	4109900	13	1.6614	1.22893
Q3UW53;E9PYV4;D3Z233;D3YYZ9	Q3UW53;E9PYV4	Protein Niban	Fam129a	biological regulation;cellular process;cellular response to stimulus;cellular response to stress;negative regulation of biological process;negative regulation of cellular metabolic process;negative regulation of cellular process;negative regulation of cellular protein metabolic process;negative regulation of macromolecule metabolic process;negative regulation of metabolic process;negative regulat…		cell part;cytoplasm;extracellular membrane-bounded organelle;extracellular organelle;extracellular region part;extracellular vesicular exosome;intracellular part;membrane;membrane-bounded organelle;membrane-bounded vesicle;organelle;plasma membrane;vesicle	102.65	109.52	17339000	57	1.83362	1.22314
P47738;D3YYF3	P47738	Aldehyde dehydrogenase, mitochondrial	Aldh2	alcohol catabolic process;alcohol metabolic process;catabolic process;ethanol catabolic process;ethanol metabolic process;metabolic process;primary alcohol catabolic process;primary alcohol metabolic process;small molecule catabolic process;small molecule metabolic process	aldehyde dehydrogenase (NAD) activity;catalytic activity;oxidoreductase activity;oxidoreductase activity, acting on the aldehyde or oxo group of donors;oxidoreductase activity, acting on the aldehyde or oxo group of donors, NAD or NADP as acceptor	cell part;cytoplasmic part;extracellular membrane-bounded organelle;extracellular organelle;extracellular region part;extracellular vesicular exosome;intracellular membrane-bounded organelle;intracellular organelle;intracellular organelle lumen;intracellular organelle part;intracellular part;membrane-bounded organelle;membrane-bounded vesicle;membrane-enclosed lumen;mitochondrial matrix;mitochond…	56.537	107.21	29427000	66	4.79667	1.21511
Q8VBZ3	Q8VBZ3	Cleft lip and palate transmembrane protein 1 homolog	Clptm1	biological regulation;cell differentiation;cellular developmental process;cellular process;developmental process;multicellular organismal development;multicellular organismal process;regulation of biological process;regulation of cell activation;regulation of cell differentiation;regulation of cellular process;regulation of developmental process;regulation of immune system process;regulation of l…		cell part;external side of plasma membrane;integral to membrane;intrinsic to membrane;membrane;membrane part;plasma membrane part	75.29	17.177	2380900	18	4.32835	1.20926
D3Z4S3	D3Z4S3	Putative peptidyl-tRNA hydrolase PTRHD1	Ptrhd1		aminoacyl-tRNA hydrolase activity;carboxylic ester hydrolase activity;catalytic activity;hydrolase activity;hydrolase activity, acting on ester bonds	extracellular membrane-bounded organelle;extracellular organelle;extracellular region part;extracellular vesicular exosome;membrane-bounded organelle;membrane-bounded vesicle;organelle;vesicle	16.037	30.636	14891000	28	4.84608	1.19695
Q9EQH3	Q9EQH3	Vacuolar protein sorting-associated protein 35	Vps35	cellular macromolecule metabolic process;cellular metabolic process;cellular process;cellular protein metabolic process;endosome transport;establishment of localization;establishment of localization in cell;establishment of protein localization;intracellular protein transport;intracellular transport;macromolecule metabolic process;metabolic process;primary metabolic process;protein maturation;pro…	protein transporter activity;substrate-specific transporter activity;transporter activity	cell part;cytoplasmic part;cytosol;early endosome;endosome;extracellular membrane-bounded organelle;extracellular organelle;extracellular region part;extracellular vesicular exosome;integral to membrane;intracellular membrane-bounded organelle;intracellular organelle;intracellular organelle part;intracellular part;intrinsic to membrane;late endosome;lysosomal membrane;macromolecular complex;membr…	91.712	84.988	21764000	47	3.66476	1.19446
Q7TNE3;Q5SX56	Q7TNE3;Q5SX56	Sperm-associated antigen 7	Spag7		binding;nucleic acid binding	cell part;intracellular membrane-bounded organelle;intracellular organelle;intracellular part;membrane-bounded organelle;nucleus;organelle	25.921	19.525	2553800	13	4.12762	1.19383
Q9QZ23	Q9QZ23	NFU1 iron-sulfur cluster scaffold homolog, mitochondrial	Nfu1	biosynthetic process;cellular biosynthetic process;cellular metabolic process;cellular process;cofactor biosynthetic process;cofactor metabolic process;iron-sulfur cluster assembly;metabolic process;metallo-sulfur cluster assembly	4 iron, 4 sulfur cluster binding;binding;cation binding;ion binding;iron ion binding;iron-sulfur cluster binding;metal cluster binding;metal ion binding;transition metal ion binding	cell part;cytoplasm;cytoplasmic part;cytosol;intracellular membrane-bounded organelle;intracellular organelle;intracellular organelle part;intracellular part;membrane-bounded organelle;mitochondrion;nuclear part;nucleoplasm;nucleus;organelle;organelle part	28.567	14.025	1051300	5	3.3128	1.18196
Q9JL16	Q9JL16	Interferon-stimulated gene 20 kDa protein	Isg20	biological regulation;catabolic process;cellular catabolic process;cellular macromolecule catabolic process;cellular macromolecule metabolic process;cellular metabolic process;cellular nitrogen compound metabolic process;cellular process;defense response;defense response to virus;DNA catabolic process;DNA catabolic process, exonucleolytic;DNA metabolic process;immune effector process;immune respo…	3'-5' exonuclease activity;3'-5'-exodeoxyribonuclease activity;3'-5'-exoribonuclease activity;binding;catalytic activity;cation binding;deoxyribonuclease activity;exodeoxyribonuclease activity;exodeoxyribonuclease activity, producing 5'-phosphomonoesters;exonuclease activity;exonuclease activity, active with either ribo- or deoxyribonucleic acids and producing 5'-phosphomonoesters;exoribonuclease…	Cajal body;cell part;cytoplasm;intracellular membrane-bounded organelle;intracellular non-membrane-bounded organelle;intracellular organelle;intracellular organelle part;intracellular part;membrane-bounded organelle;non-membrane-bounded organelle;nuclear body;nuclear part;nucleolus;nucleoplasm part;nucleus;organelle;organelle part;PML body	32.503	40.242	15697000	41	4.40168	1.17822
P61358;A2A4Q0	P61358;A2A4Q0	60S ribosomal protein L27	Rpl27	biosynthetic process;cellular biosynthetic process;cellular macromolecule biosynthetic process;cellular macromolecule metabolic process;cellular metabolic process;cellular process;cellular protein metabolic process;macromolecule biosynthetic process;macromolecule metabolic process;metabolic process;primary metabolic process;protein metabolic process;translation	structural constituent of ribosome;structural molecule activity	cell part;cytoplasmic part;intracellular non-membrane-bounded organelle;intracellular organelle;intracellular part;macromolecular complex;non-membrane-bounded organelle;organelle;ribonucleoprotein complex;ribosome	15.798	11.014	1238200	3	1.99183	1.1748
Q61187;D3Z2V5;D3Z0S9	Q61187	Tumor susceptibility gene 101 protein	Tsg101	biological regulation;catabolic process;cell cycle arrest;cell cycle process;cell differentiation;cell division;cellular catabolic process;cellular developmental process;cellular macromolecule catabolic process;cellular macromolecule metabolic process;cellular metabolic process;cellular process;cellular protein metabolic process;developmental process;epidermal cell differentiation;epithelial cell…	binding;calcium-dependent protein binding;enzyme binding;identical protein binding;protein binding;protein binding transcription factor activity;protein dimerization activity;protein homodimerization activity;small conjugating protein binding;transcription cofactor activity;transcription corepressor activity;transcription factor binding transcription factor activity;ubiquitin binding;ubiquitin pr…	cell part;cytoplasm;cytoplasmic part;early endosome;endosomal part;endosome;endosome membrane;ESCRT I complex;extracellular membrane-bounded organelle;extracellular organelle;extracellular region part;extracellular vesicular exosome;intracellular membrane-bounded organelle;intracellular non-membrane-bounded organelle;intracellular organelle;intracellular organelle part;intracellular part;late end…	44.123	63.252	15820000	36	3.24352	1.16997
P50543	P50543	Protein S100-A11	S100a11	biological regulation;regulation of biological process;regulation of cell proliferation;regulation of cellular process	binding;calcium ion binding;cation binding;ion binding;metal ion binding	cell part;cell projection;cytoplasm;extracellular membrane-bounded organelle;extracellular organelle;extracellular region part;extracellular space;extracellular vesicular exosome;intracellular organelle part;intracellular part;membrane-bounded organelle;membrane-bounded vesicle;nuclear part;nucleoplasm;organelle;organelle part;ruffle;vesicle	11.083	249.51	348720000	64	4.00498	1.13988
P98083;D3YXZ9;D3Z2I8;D3Z5U6;D3YZV5;E9QLZ0;Q8BMC3	P98083;D3YXZ9;D3Z2I8;D3Z5U6	SHC-transforming protein 1	Shc1	actin cytoskeleton organization;actin cytoskeleton reorganization;actin filament-based process;activation of MAPK activity;anatomical structure development;anatomical structure formation involved in morphogenesis;angiogenesis;biological adhesion;biological regulation;cell adhesion;cell surface receptor linked signaling pathway;cell-cell adhesion;cellular component organization;cellular component …	binding;cytokine receptor binding;enzyme binding;ephrin receptor binding;insulin receptor binding;insulin-like growth factor receptor binding;kinase binding;neurotrophin receptor binding;neurotrophin TRK receptor binding;neurotrophin TRKA receptor binding;protein binding;protein complex binding;protein kinase binding;receptor binding;receptor tyrosine kinase binding	cell part;cytoplasmic part;cytosol;intracellular organelle lumen;intracellular organelle part;intracellular part;membrane;membrane-enclosed lumen;mitochondrial matrix;mitochondrial part;organelle lumen;organelle part;plasma membrane	62.607	90.849	11229000	41	4.05303	1.1393
A0A087WNM1;Q91Z67;A0A087WRV4;A0A087WS59;A0A087WSQ1;D3YZW1;Q91Z69	A0A087WNM1;Q91Z67;A0A087WRV4;A0A087WS59;A0A087WSQ1;D3YZW1;Q91Z69	SLIT-ROBO Rho GTPase-activating protein 2;SLIT-ROBO Rho GTPase-activating protein 1	Srgap2;Srgap1	actin filament severing;actin filament-based process;anatomical structure development;anatomical structure morphogenesis;biological adhesion;biological regulation;cell adhesion;cell migration;cell morphogenesis;cell morphogenesis involved in differentiation;cell motility;cell part morphogenesis;cell projection assembly;cell projection morphogenesis;cell projection organization;cell-substrate adhe…	binding;enzyme activator activity;enzyme binding;enzyme regulator activity;GTPase activator activity;GTPase binding;GTPase regulator activity;identical protein binding;nucleoside-triphosphatase regulator activity;protein binding;protein dimerization activity;protein homodimerization activity;Rac GTPase binding;Ras GTPase binding;Rho GTPase binding;small GTPase binding	cell junction;cell part;cell projection;cell projection part;cytoplasm;cytoplasmic membrane-bounded vesicle;cytoplasmic part;cytoplasmic vesicle;cytoskeletal part;cytosol;dendritic spine head;endocytic vesicle;intracellular membrane-bounded organelle;intracellular organelle;intracellular organelle part;intracellular part;lamellipodium;membrane;membrane-bounded organelle;membrane-bounded vesicle;m…	98.278	13.146	1651700	5	1.53912	1.12703
Q99JG3;F6ZSM3	Q99JG3;F6ZSM3	Annexin A13;Annexin	Anxa13		binding;calcium ion binding;calcium-dependent phospholipid binding;cation binding;ion binding;lipid binding;metal ion binding;phosphatidylserine binding;phospholipid binding	cell part;extracellular membrane-bounded organelle;extracellular organelle;extracellular region part;extracellular space;extracellular vesicular exosome;intracellular organelle part;intracellular part;membrane;membrane-bounded organelle;membrane-bounded vesicle;nuclear part;nucleoplasm;organelle;organelle part;plasma membrane;vesicle	35.921	43.995	2412600	19	2.42283	1.12359
Q8K0D0;Q04899;Q04735	Q8K0D0;Q04899;Q04735	Cyclin-dependent kinase 17;Cyclin-dependent kinase 18;Cyclin-dependent kinase 16	Cdk17;Cdk18;Cdk16	biological regulation;cell projection organization;cellular component organization;cellular component organization at cellular level;cellular component organization or biogenesis;cellular component organization or biogenesis at cellular level;cellular process;establishment of localization;establishment of localization in cell;exocytosis;gamete generation;growth hormone secretion;hormone secretion…	adenyl nucleotide binding;adenyl ribonucleotide binding;ATP binding;binding;catalytic activity;cyclin-dependent protein kinase activity;kinase activity;nucleotide binding;phosphotransferase activity, alcohol group as acceptor;protein kinase activity;protein serine/threonine kinase activity;purine nucleotide binding;purine ribonucleoside triphosphate binding;purine ribonucleotide binding;ribonucle…	cell junction;cell part;cell projection;cytoplasm;cytoplasmic membrane-bounded vesicle;cytoplasmic part;cytoplasmic vesicle;cytoskeleton;extrinsic to internal side of plasma membrane;extrinsic to membrane;extrinsic to plasma membrane;intracellular membrane-bounded organelle;intracellular non-membrane-bounded organelle;intracellular organelle;intracellular part;membrane;membrane part;membrane-boun…	59.505	29.343	3838300	9	1.66571	1.12306
B1AT92;Q60631;B1AT95	B1AT92;Q60631	Growth factor receptor-bound protein 2	Grb2	aging;anatomical structure formation involved in morphogenesis;anatomical structure morphogenesis;biological regulation;branching involved in embryonic placenta morphogenesis;cell differentiation;cell surface receptor linked signaling pathway;cellular component assembly;cellular component organization;cellular component organization or biogenesis;cellular developmental process;cellular macromolec…	binding;binding, bridging;cytokine receptor binding;enzyme binding;ephrin receptor binding;epidermal growth factor receptor binding;growth factor receptor binding;identical protein binding;insulin receptor substrate binding;kinase binding;neurotrophin receptor binding;neurotrophin TRK receptor binding;neurotrophin TRKA receptor binding;phosphatase binding;protein binding;protein binding, bridging…	cell junction;cell part;cell-cell junction;cytoplasm;cytoplasmic part;cytosol;endosome;extracellular membrane-bounded organelle;extracellular organelle;extracellular region part;extracellular vesicular exosome;Golgi apparatus;Grb2-EGFR complex;intracellular membrane-bounded organelle;intracellular non-membrane-bounded organelle;intracellular organelle;intracellular organelle part;intracellular pa…	23.587	50.292	10176000	40	3.44063	1.11552
Q8QZT1	Q8QZT1	Acetyl-CoA acetyltransferase, mitochondrial	Acat1	adipose tissue development;anatomical structure development;brain development;cellular component assembly;cellular component organization;cellular component organization or biogenesis;developmental process;liver development;macromolecular complex assembly;macromolecular complex subunit organization;metanephric proximal convoluted tubule development;organ development;protein complex assembly;prote…	acetyl-CoA C-acetyltransferase activity;acetyl-CoA C-acyltransferase activity;acetyltransferase activity;binding;C-acetyltransferase activity;C-acyltransferase activity;catalytic activity;cation binding;coenzyme binding;cofactor binding;ion binding;metal ion binding;transferase activity;transferase activity, transferring acyl groups;transferase activity, transferring acyl groups other than amino-…	cell part;cytoplasmic part;extracellular membrane-bounded organelle;extracellular organelle;extracellular region part;extracellular vesicular exosome;intracellular membrane-bounded organelle;intracellular organelle;intracellular organelle lumen;intracellular organelle part;intracellular part;membrane;membrane-bounded organelle;membrane-bounded vesicle;membrane-enclosed lumen;mitochondrial inner m…	44.816	92.756	10653000	44	2.76018	1.1117
F8VQ29;Q3UQP1	F8VQ29;Q3UQP1		Iqgap3	activation of MAPK activity;biological regulation;cell cycle process;cellular component organization;cellular component organization or biogenesis;cellular macromolecule metabolic process;cellular metabolic process;cellular process;cellular protein metabolic process;cellular response to chemical stimulus;cellular response to organic substance;cellular response to stimulus;ERK1 and ERK2 cascade;G1…	binding;calmodulin binding;cytoskeletal protein binding;enzyme binding;GTPase binding;myosin binding;myosin light chain binding;myosin VI binding;myosin VI light chain binding;protein binding;Ras GTPase binding;Rho GTPase binding;small GTPase binding	cell junction;cell part;cell-cell junction;cytoplasm;intracellular part;lateral plasma membrane;membrane part;plasma membrane part	185.35	13.453	962600	5	1.73611	1.11164
Q8BWT1	Q8BWT1	3-ketoacyl-CoA thiolase, mitochondrial	Acaa2	carboxylic acid metabolic process;cellular ketone metabolic process;cellular lipid metabolic process;cellular metabolic process;cellular process;cellular response to chemical stimulus;cellular response to hypoxia;cellular response to oxygen levels;cellular response to stimulus;cellular response to stress;fatty acid metabolic process;lipid metabolic process;metabolic process;monocarboxylic acid me…	acetyl-CoA C-acyltransferase activity;C-acyltransferase activity;catalytic activity;transferase activity;transferase activity, transferring acyl groups;transferase activity, transferring acyl groups other than amino-acyl groups	cell part;cytoplasmic part;extracellular membrane-bounded organelle;extracellular organelle;extracellular region part;extracellular vesicular exosome;intracellular membrane-bounded organelle;intracellular organelle;intracellular organelle part;intracellular part;membrane;membrane-bounded organelle;membrane-bounded vesicle;mitochondrial inner membrane;mitochondrial membrane;mitochondrial part;mito…	41.829	20.604	3275400	13	2.05994	1.1032
Q8R5K2	Q8R5K2	Ubiquitin carboxyl-terminal hydrolase 33	Usp33	axon guidance;biological regulation;catabolic process;cell communication;cell migration;cell motility;cellular catabolic process;cellular component movement;cellular component organization;cellular component organization at cellular level;cellular component organization or biogenesis;cellular component organization or biogenesis at cellular level;cellular macromolecule catabolic process;cellular …	binding;catalytic activity;cation binding;cysteine-type endopeptidase activity;cysteine-type peptidase activity;endopeptidase activity;enzyme binding;G-protein-coupled receptor binding;GTPase binding;hydrolase activity;ion binding;metal ion binding;peptidase activity;peptidase activity, acting on L-amino acid peptides;protein binding;Ral GTPase binding;Ras GTPase binding;receptor binding;small co…	autophagic vacuole;cell body;cell part;centrosome;cytoplasmic part;cytoskeletal part;cytoskeleton;Golgi apparatus;intermediate filament cytoskeleton;intracellular membrane-bounded organelle;intracellular non-membrane-bounded organelle;intracellular organelle;intracellular organelle part;intracellular part;membrane-bounded organelle;microtubule organizing center;non-membrane-bounded organelle;orga…	102.73	12.88	1085600	10	1.62883	1.10291
P59113	P59113	Fermitin family homolog 1	Fermt1	biological adhesion;cell adhesion;cell migration;cell motility;cell proliferation;cellular component movement;cellular process;establishment of cell polarity;establishment of epithelial cell polarity;establishment or maintenance of cell polarity;keratinocyte migration;keratinocyte proliferation;locomotion		adherens junction;anchoring junction;cell junction;cell part;cell projection membrane;cell projection part;cell-substrate adherens junction;cell-substrate junction;cytoplasmic part;cytoskeleton;cytosol;focal adhesion;intracellular non-membrane-bounded organelle;intracellular organelle;intracellular part;leading edge membrane;membrane part;non-membrane-bounded organelle;organelle;plasma membrane p…	76.941	59.831	6166000	25	2.97138	1.09812
P16045	P16045	Galectin-1	Lgals1	apoptosis;B cell activation;B cell activation involved in immune response;B cell differentiation;biological adhesion;biological regulation;carbohydrate homeostasis;cell activation;cell activation involved in immune response;cell adhesion;cell death;cell differentiation;cell-cell adhesion;cellular chemical homeostasis;cellular developmental process;cellular glucose homeostasis;cellular homeostasis…	binding;carbohydrate binding;disaccharide binding;galactose binding;galactoside binding;lactose binding;molecular transducer activity;monosaccharide binding;signal transducer activity;sugar binding	cell part;cell surface;cytoplasm;extracellular matrix;extracellular membrane-bounded organelle;extracellular organelle;extracellular region part;extracellular space;extracellular vesicular exosome;intracellular;intracellular membrane-bounded organelle;intracellular organelle;intracellular part;membrane-bounded organelle;membrane-bounded vesicle;nucleus;organelle;proteinaceous extracellular matrix…	14.866	109.48	447210000	98	4.53326	1.09646
Q9CQB5;D3Z3X4	Q9CQB5;D3Z3X4	CDGSH iron-sulfur domain-containing protein 2	Cisd2	aging;autophagy;biological regulation;catabolic process;cellular catabolic process;cellular metabolic process;cellular process;developmental process;metabolic process;mitochondrion degradation;multicellular organismal aging;regulation of autophagy;regulation of biological process;regulation of catabolic process;regulation of cellular catabolic process;regulation of cellular metabolic process;regu…	2 iron, 2 sulfur cluster binding;binding;cation binding;identical protein binding;ion binding;iron-sulfur cluster binding;metal cluster binding;metal ion binding;protein binding;protein dimerization activity;protein homodimerization activity	cell part;cytoplasmic part;endoplasmic reticulum;endoplasmic reticulum membrane;endoplasmic reticulum part;integral to membrane;intracellular membrane-bounded organelle;intracellular organelle;intracellular organelle part;intracellular part;intrinsic to membrane;macromolecular complex;membrane;membrane part;membrane-bounded organelle;mitochondrial membrane;mitochondrial outer membrane;mitochondri…	15.242	30.138	1467200	7	3.39294	1.09066
E9PYA3;G5E8T9;Q99KB8;E9Q2H8;D3YWI0;D3YUX8	E9PYA3;G5E8T9;Q99KB8;E9Q2H8	Hydroxyacylglutathione hydrolase, mitochondrial	Hagh	amine biosynthetic process;amine metabolic process;biosynthetic process;carboxylic acid biosynthetic process;carboxylic acid metabolic process;cellular amine metabolic process;cellular amino acid biosynthetic process;cellular amino acid metabolic process;cellular biosynthetic process;cellular ketone metabolic process;cellular metabolic process;cellular modified amino acid biosynthetic process;cel…	binding;catalytic activity;cation binding;hydrolase activity;hydrolase activity, acting on ester bonds;hydroxyacylglutathione hydrolase activity;ion binding;metal ion binding;thiolester hydrolase activity;transition metal ion binding;zinc ion binding	cell part;cytoplasm;cytoplasmic part;extracellular membrane-bounded organelle;extracellular organelle;extracellular region part;extracellular vesicular exosome;intracellular membrane-bounded organelle;intracellular organelle;intracellular organelle lumen;intracellular organelle part;intracellular part;membrane-bounded organelle;membrane-bounded vesicle;membrane-enclosed lumen;mitochondrial matrix…	26	35.125	5081200	27	1.6359	1.06675
Q9WTX5;E9PUV4	Q9WTX5	S-phase kinase-associated protein 1	Skp1	catabolic process;cellular catabolic process;cellular component organization;cellular component organization at cellular level;cellular component organization or biogenesis;cellular component organization or biogenesis at cellular level;cellular macromolecule catabolic process;cellular macromolecule metabolic process;cellular metabolic process;cellular process;cellular protein metabolic process;c…	acid-amino acid ligase activity;catalytic activity;ligase activity;ligase activity, forming carbon-nitrogen bonds;small conjugating protein ligase activity;ubiquitin-protein ligase activity	cell part;centrosome;Cul7-RING ubiquitin ligase complex;cullin-RING ubiquitin ligase complex;cytoplasmic part;cytoskeletal part;cytosol;extracellular membrane-bounded organelle;extracellular organelle;extracellular region part;extracellular vesicular exosome;intracellular non-membrane-bounded organelle;intracellular organelle;intracellular organelle part;intracellular part;macromolecular complex;…	18.672	46.947	5038300	23	3.34481	1.05745
Q9D1C8	Q9D1C8	Vacuolar protein sorting-associated protein 28 homolog	Vps28	biological regulation;catabolic process;cellular catabolic process;cellular macromolecule catabolic process;cellular macromolecule metabolic process;cellular metabolic process;cellular process;establishment of localization;establishment of protein localization;macromolecule catabolic process;macromolecule metabolic process;metabolic process;modification-dependent macromolecule catabolic process;m…		cell part;cytoplasm;cytoplasmic part;endosomal part;endosome membrane;ESCRT I complex;intracellular organelle part;intracellular part;late endosome membrane;macromolecular complex;membrane;membrane part;organelle membrane;organelle part;plasma membrane;protein complex	25.452	46.61	5902900	25	2.63167	1.038
Q8BMS1	Q8BMS1	Trifunctional enzyme subunit alpha, mitochondrial;Long-chain enoyl-CoA hydratase;Long chain 3-hydroxyacyl-CoA dehydrogenase	Hadha	carboxylic acid catabolic process;carboxylic acid metabolic process;catabolic process;cellular catabolic process;cellular ketone metabolic process;cellular lipid catabolic process;cellular lipid metabolic process;cellular metabolic process;cellular process;fatty acid beta-oxidation;fatty acid catabolic process;fatty acid metabolic process;fatty acid oxidation;lipid catabolic process;lipid metabol…	acetyl-CoA C-acyltransferase activity;binding;C-acyltransferase activity;carbon-oxygen lyase activity;carboxylic acid binding;catalytic activity;coenzyme binding;cofactor binding;enoyl-CoA hydratase activity;fatty acid binding;fatty-acyl-CoA binding;hydro-lyase activity;lipid binding;long-chain-3-hydroxyacyl-CoA dehydrogenase activity;long-chain-enoyl-CoA hydratase activity;lyase activity;monocar…	cell part;cytoplasmic part;fatty acid beta-oxidation multienzyme complex;intracellular membrane-bounded organelle;intracellular non-membrane-bounded organelle;intracellular organelle;intracellular organelle part;intracellular part;macromolecular complex;membrane;membrane-bounded organelle;mitochondrial inner membrane;mitochondrial membrane;mitochondrial nucleoid;mitochondrial part;mitochondrion;n…	82.669	111.82	36072000	64	3.9983	1.02988
Q6PGF7	Q6PGF7	Exocyst complex component 8	Exoc8	cellular component assembly;cellular component assembly at cellular level;cellular component disassembly;cellular component disassembly at cellular level;cellular component organization;cellular component organization at cellular level;cellular component organization or biogenesis;cellular component organization or biogenesis at cellular level;cellular localization;cellular macromolecular complex…	binding;enzyme binding;GTPase binding;lipid binding;phosphatidylinositol binding;phospholipid binding;protein binding;Ral GTPase binding;Ras GTPase binding;small GTPase binding	cell cortex part;cell part;cell projection part;cytoplasm;cytoplasmic part;endosome;exocyst;growth cone;intracellular membrane-bounded organelle;intracellular organelle;intracellular part;late endosome;macromolecular complex;membrane;membrane-bounded organelle;organelle;plasma membrane;protein complex;site of polarized growth	81.034	10.805	987110	4	2.72345	1.02712
E9QAF4	E9QAF4		Phldb3		binding;enzyme binding;protein binding		72.786	24.38	1444500	7	2.22827	1.0085
B1AT82;Q9D0M1;B1AT84;B1AT83	B1AT82;Q9D0M1	Phosphoribosyl pyrophosphate synthase-associated protein 1	Prpsap1	biological regulation;biosynthetic process;cellular biosynthetic process;cellular metabolic process;cellular nitrogen compound biosynthetic process;cellular nitrogen compound metabolic process;cellular process;metabolic process;negative regulation of catalytic activity;negative regulation of kinase activity;negative regulation of molecular function;negative regulation of transferase activity;nitr…	binding;catalytic activity;cation binding;diphosphotransferase activity;enzyme regulator activity;ion binding;magnesium ion binding;metal ion binding;ribose phosphate diphosphokinase activity;transferase activity;transferase activity, transferring phosphorus-containing groups	macromolecular complex;protein complex;ribose phosphate diphosphokinase complex	42.467	55.254	10445000	33	4.20836	0.994455
Q9EQT3	Q9EQT3	Rho-related GTP-binding protein RhoU	Rhou	actin cytoskeleton organization;actin filament-based process;biological regulation;cell cycle process;cellular component organization;cellular component organization at cellular level;cellular component organization or biogenesis;cellular component organization or biogenesis at cellular level;cellular process;cellular response to stimulus;cytoskeleton organization;G1/S transition of mitotic cell …	binding;catalytic activity;cation binding;GTP binding;GTPase activity;guanyl nucleotide binding;guanyl ribonucleotide binding;hydrolase activity;hydrolase activity, acting on acid anhydrides;hydrolase activity, acting on acid anhydrides, in phosphorus-containing anhydrides;ion binding;metal ion binding;nucleoside-triphosphatase activity;nucleotide binding;purine nucleotide binding;purine ribonucl…	adherens junction;anchoring junction;cell junction;cell part;cell projection;cell-substrate adherens junction;cell-substrate junction;cytoplasmic part;cytoskeletal part;focal adhesion;Golgi apparatus part;Golgi membrane;intracellular non-membrane-bounded organelle;intracellular organelle;intracellular organelle part;intracellular part;macromolecular complex;membrane;non-membrane-bounded organelle…	28.353	16.766	728750	5	2.70074	0.988358
Q99JY0;D3YXU1	Q99JY0	Trifunctional enzyme subunit beta, mitochondrial;3-ketoacyl-CoA thiolase	Hadhb	carboxylic acid catabolic process;carboxylic acid metabolic process;catabolic process;cellular catabolic process;cellular ketone metabolic process;cellular lipid catabolic process;cellular lipid metabolic process;cellular metabolic process;cellular process;fatty acid beta-oxidation;fatty acid catabolic process;fatty acid metabolic process;fatty acid oxidation;lipid catabolic process;lipid metabol…	acetyl-CoA C-acyltransferase activity;binding;C-acyltransferase activity;carbon-oxygen lyase activity;carboxylic acid binding;catalytic activity;coenzyme binding;cofactor binding;enoyl-CoA hydratase activity;fatty acid binding;fatty-acyl-CoA binding;hydro-lyase activity;lipid binding;long-chain-3-hydroxyacyl-CoA dehydrogenase activity;long-chain-enoyl-CoA hydratase activity;lyase activity;monocar…	cell part;cytoplasmic part;endoplasmic reticulum;extracellular membrane-bounded organelle;extracellular organelle;extracellular region part;extracellular vesicular exosome;fatty acid beta-oxidation multienzyme complex;intracellular membrane-bounded organelle;intracellular non-membrane-bounded organelle;intracellular organelle;intracellular organelle part;intracellular part;macromolecular complex;…	51.386	42.969	6859100	32	3.01161	0.982112
Q922F4	Q922F4	Tubulin beta-6 chain	Tubb6	cellular component assembly;cellular component assembly at cellular level;cellular component organization;cellular component organization at cellular level;cellular component organization or biogenesis;cellular component organization or biogenesis at cellular level;cellular macromolecular complex assembly;cellular macromolecular complex subunit organization;cellular process;cellular protein compl…	binding;catalytic activity;GTP binding;GTPase activity;guanyl nucleotide binding;guanyl ribonucleotide binding;hydrolase activity;hydrolase activity, acting on acid anhydrides;hydrolase activity, acting on acid anhydrides, in phosphorus-containing anhydrides;nucleoside-triphosphatase activity;nucleotide binding;purine nucleotide binding;purine ribonucleoside triphosphate binding;purine ribonucleo…	cell part;cytoplasm;cytoskeletal part;extracellular membrane-bounded organelle;extracellular organelle;extracellular region part;extracellular vesicular exosome;intracellular membrane-bounded organelle;intracellular organelle;intracellular organelle part;intracellular part;macromolecular complex;membrane-bounded organelle;membrane-bounded vesicle;microtubule;nucleus;organelle;organelle part;prote…	50.09	116.89	46109000	84	3.14505	0.970814
Q6ZWU9	Q6ZWU9	40S ribosomal protein S27	Rps27	biosynthetic process;cellular biosynthetic process;cellular macromolecule biosynthetic process;cellular macromolecule metabolic process;cellular metabolic process;cellular process;cellular protein metabolic process;macromolecule biosynthetic process;macromolecule metabolic process;metabolic process;primary metabolic process;protein metabolic process;translation	binding;cation binding;ion binding;metal ion binding;structural constituent of ribosome;structural molecule activity	cell part;cytosolic small ribosomal subunit;intracellular membrane-bounded organelle;intracellular organelle;intracellular organelle part;intracellular part;macromolecular complex;membrane-bounded organelle;nucleus;organelle;organelle part;ribonucleoprotein complex;small ribosomal subunit	9.461	27.75	27409000	49	3.84625	0.969874
P38647	P38647	Stress-70 protein, mitochondrial	Hspa9	cellular macromolecule metabolic process;cellular metabolic process;cellular process;cellular protein metabolic process;establishment of localization;establishment of localization in cell;establishment of protein localization;intracellular protein transport;intracellular transport;macromolecule metabolic process;metabolic process;nuclear export;nuclear transport;nucleocytoplasmic transport;primar…	adenyl nucleotide binding;adenyl ribonucleotide binding;ATP binding;binding;enzyme binding;nucleotide binding;protein binding;purine nucleotide binding;purine ribonucleoside triphosphate binding;purine ribonucleotide binding;ribonucleotide binding;ubiquitin protein ligase binding	adherens junction;anchoring junction;cell junction;cell part;cell-substrate adherens junction;cell-substrate junction;cytoplasm;cytoplasmic part;extracellular membrane-bounded organelle;extracellular organelle;extracellular region part;extracellular vesicular exosome;focal adhesion;intracellular membrane-bounded organelle;intracellular non-membrane-bounded organelle;intracellular organelle;intrac…	73.46	113.41	32689000	94	3.89789	0.961792
A2ADA5	A2ADA5	tRNA pseudouridine synthase-like 1	Pusl1	cellular macromolecule metabolic process;cellular metabolic process;cellular nitrogen compound metabolic process;cellular process;macromolecule metabolic process;macromolecule modification;metabolic process;ncRNA metabolic process;ncRNA processing;nitrogen compound metabolic process;nucleic acid metabolic process;nucleobase-containing compound metabolic process;primary metabolic process;pseudouri…	binding;catalytic activity;intramolecular transferase activity;isomerase activity;nucleic acid binding;pseudouridine synthase activity;RNA binding	cell part;intracellular membrane-bounded organelle;intracellular organelle;intracellular part;membrane-bounded organelle;organelle	31.992	30.075	4076400	19	3.20251	0.946496
Q6ZWY3;D6RH49;D3YYB0	Q6ZWY3;D6RH49;D3YYB0	40S ribosomal protein S27-like;40S ribosomal protein S27	Rps27l	activation of caspase activity;biological regulation;biosynthetic process;cell cycle checkpoint;cellular biosynthetic process;cellular macromolecule biosynthetic process;cellular macromolecule metabolic process;cellular metabolic process;cellular nitrogen compound metabolic process;cellular process;cellular protein metabolic process;cellular response to stimulus;cellular response to stress;DNA da…	apoptotic protease activator activity;binding;caspase activator activity;caspase regulator activity;cation binding;enzyme activator activity;enzyme regulator activity;ion binding;metal ion binding;nucleic acid binding;peptidase activator activity;peptidase regulator activity;structural constituent of ribosome;structural molecule activity;translation activator activity;translation regulator activi…	cell part;cytoplasmic part;intracellular membrane-bounded organelle;intracellular non-membrane-bounded organelle;intracellular organelle;intracellular part;macromolecular complex;membrane-bounded organelle;non-membrane-bounded organelle;nucleus;organelle;ribonucleoprotein complex;ribosome	9.4771	7.7151	4768300	10	2.26006	0.933853
G5E852;Q62120	G5E852;Q62120	Tyrosine-protein kinase;Tyrosine-protein kinase JAK2	Jak2	activation of caspase activity;activation of JAK2 kinase activity;activation of Janus kinase activity;activation of MAPKK activity;activation of protein kinase activity;anatomical structure development;anatomical structure morphogenesis;axon regeneration;axonogenesis;biological regulation;calcium ion homeostasis;cation homeostasis;cell death;cell differentiation;cell migration;cell motility;cell …	adenyl nucleotide binding;adenyl ribonucleotide binding;ATP binding;binding;catalytic activity;cation binding;cytokine receptor binding;enzyme binding;growth factor receptor binding;growth hormone receptor binding;heme binding;histone binding;histone kinase activity;histone kinase activity (H3-Y41 specific);histone tyrosine kinase activity;hormone receptor binding;interleukin-12 receptor binding;…	caveola;cell part;cytoplasm;cytoplasmic part;cytoskeleton;cytosol;endomembrane system;extrinsic to internal side of plasma membrane;extrinsic to membrane;extrinsic to plasma membrane;intracellular membrane-bounded organelle;intracellular non-membrane-bounded organelle;intracellular organelle;intracellular organelle part;intracellular part;membrane part;membrane raft;membrane-bounded organelle;non…	130.59	13.352	715950	4	3.92835	0.927061
Q9DCD5	Q9DCD5	Tight junction-associated protein 1	Tjap1	cellular component organization;cellular component organization at cellular level;cellular component organization or biogenesis;cellular component organization or biogenesis at cellular level;cellular process;Golgi organization;organelle organization		cell junction;cell part;cell-cell junction;cytoplasm;cytoplasmic part;endosome;Golgi apparatus;Golgi apparatus part;intracellular membrane-bounded organelle;intracellular organelle;intracellular organelle part;intracellular part;membrane;membrane-bounded organelle;nuclear part;nucleoplasm;occluding junction;organelle;organelle part;plasma membrane;tight junction;trans-Golgi network	59.419	98.75	8820800	39	3.10807	0.919551
G5E8S7;D3YU12;Q8K2T1	G5E8S7;D3YU12;Q8K2T1	NmrA-like family domain-containing protein 1	Nmral1			cell part;cytoplasm;cytoplasmic part;intracellular membrane-bounded organelle;intracellular organelle;intracellular part;membrane-bounded organelle;nucleus;organelle;perinuclear region of cytoplasm	31.712	13.805	1859600	8	3.07069	0.914891
P40336	P40336	Vacuolar protein sorting-associated protein 26A	Vps26a	cellular process;endosome transport;establishment of localization;establishment of localization in cell;establishment of protein localization;intracellular protein transport;intracellular transport;protein transport;retrograde transport, endosome to Golgi;transport;vesicle-mediated transport	protein transporter activity;substrate-specific transporter activity;transporter activity	cell part;cytoplasmic part;cytosol;early endosome;endosomal part;endosome;endosome membrane;extracellular membrane-bounded organelle;extracellular organelle;extracellular region part;extracellular vesicular exosome;intracellular membrane-bounded organelle;intracellular organelle;intracellular organelle part;intracellular part;macromolecular complex;membrane;membrane part;membrane-bounded organell…	38.113	36.7	5534100	21	2.45019	0.904085
Q91VH6	Q91VH6	Protein MEMO1	Memo1	biological regulation;regulation of biological process;regulation of cellular process;regulation of microtubule-based process	binding;peptide binding	cell part;cytoplasmic part;cytosol;intracellular membrane-bounded organelle;intracellular organelle;intracellular part;membrane-bounded organelle;nucleus;organelle	33.692	63.054	8475300	31	3.17446	0.901258
Q7TMB8;Q5SQX6;E9PZS0;F6QD74;G3UZI5	Q7TMB8	Cytoplasmic FMR1-interacting protein 1	Cyfip1	apoptosis;axon extension;biological adhesion;biological regulation;cell adhesion;cell death;cell growth;cell projection assembly;cell projection organization;cell-cell adhesion;cellular component assembly;cellular component assembly at cellular level;cellular component organization;cellular component organization at cellular level;cellular component organization or biogenesis;cellular component o…	actin binding;actin filament binding;binding;cytoskeletal protein binding;enzyme binding;GTPase binding;profilin binding;protein binding;protein complex binding;Rac GTPase binding;Ras GTPase binding;Rho GTPase binding;small GTPase binding	adherens junction;anchoring junction;cell junction;cell part;cell projection;cell-substrate adherens junction;cell-substrate junction;cytoplasm;cytoplasmic part;extracellular membrane-bounded organelle;extracellular organelle;extracellular region part;extracellular vesicular exosome;focal adhesion;intracellular part;lamellipodium;macromolecular complex;membrane;membrane-bounded organelle;membrane…	145.24	101.84	21392000	71	3.91931	0.890533
[truncated: 14 more rows]
